# Supplementary material for: Temporal Patterns of Happiness and Information in a Global Social Network: Hedonometrics and Twitter
Source: PLoS One. 2011 Dec 7;6(12):e26752. doi: 10.1371/journal.pone.0026752 (PMC3233600; doi:10.1371/journal.pone.0026752)
Supplement: Data Set S1 — Data from Mechanical Turk study. labMT 1.0 = language assessment by Mechanical Turk 1.0. In the supplementary tab-delimited file named Data Set S1, we provide our set of 10,222 words, their average happiness evaluations according to users on Mechanical Turk, and other information as described below. Please cite the present paper when using this word set. Within papers, we suggest using the abbreviation labMT 1.0 when referencing this data set. The words are ordered according to average happiness (descending), and the file contains eight columns: (1) word, (2) rank, (3) average happiness (50 user evalutions), (4) standard deviation of happiness, (5) Twitter rank, (6) Google Books rank, (7) New York Times rank, (8) Music Lyrics rank. The last four columns correspond to the ranking of a word by frequency of occurrence in the top 5000 words for the specified corpus. A double dash ‘–’ indicates a word was not found in the most frequent 5000 words for a corpus. Please see the main paper for more information regarding this data set. (TXT) [file pone.0026752.s001.txt]

labMIT-1.0.txt
language assessment by Mechanical Turk 1.0
word	happiness_rank	happiness_average	happiness_standard_deviation	twitter_rank	google_rank	nyt_rank	lyrics_rank
laughter	1	8.50	0.9313	3600	--	--	1728
happiness	2	8.44	0.9723	1853	2458	--	1230
love	3	8.42	1.1082	25	317	328	23
happy	4	8.30	0.9949	65	1372	1313	375
laughed	5	8.26	1.1572	3334	3542	--	2332
laugh	6	8.22	1.3746	1002	3998	4488	647
laughing	7	8.20	1.1066	1579	--	--	1122
excellent	8	8.18	1.1008	1496	1756	3155	--
laughs	9	8.18	1.1551	3554	--	--	2856
joy	10	8.16	1.0568	988	2336	2723	809
successful	11	8.16	1.0759	2176	1198	1565	--
win	12	8.12	1.0812	154	3031	776	694
rainbow	13	8.10	0.9949	2726	--	--	1723
smile	14	8.10	1.0152	925	2666	2898	349
won	15	8.10	1.2164	810	1167	439	1493
pleasure	16	8.08	0.9655	1497	1526	4253	1398
smiled	17	8.08	1.0660	--	3537	--	2248
rainbows	18	8.06	1.3603	--	--	--	4216
winning	19	8.04	1.0490	1876	--	1426	3646
celebration	20	8.02	1.5318	3306	--	2762	4070
enjoyed	21	8.02	1.5318	1530	2908	3502	--
healthy	22	8.02	1.0593	1393	3200	3292	4619
music	23	8.02	1.1156	132	875	167	374
celebrating	24	8.00	1.1429	2550	--	--	--
congratulations	25	8.00	1.6288	2246	--	--	--
weekend	26	8.00	1.2936	317	--	833	2256
celebrate	27	7.98	1.1516	1606	--	3574	2108
comedy	28	7.98	1.1516	1444	--	2566	--
jokes	29	7.98	0.9792	2812	--	--	3808
rich	30	7.98	1.3169	1625	1221	1469	890
victory	31	7.98	1.0784	1809	2341	687	2845
christmas	32	7.96	1.2930	138	3846	2097	599
free	33	7.96	1.2610	85	342	393	219
friendship	34	7.96	1.1241	4273	3098	3669	3980
fun	35	7.96	1.3087	110	4135	2189	463
holidays	36	7.96	1.2610	1204	--	--	--
loved	37	7.96	1.1599	465	2178	890	517
loves	38	7.96	1.3696	780	--	--	653
loving	39	7.96	1.0093	947	4396	230	527
beach	40	7.94	1.0577	573	3596	551	1475
hahaha	41	7.94	1.5572	428	--	--	--
kissing	42	7.94	1.1323	--	--	--	2052
sunshine	43	7.94	1.1678	2080	--	--	950
beautiful	44	7.92	1.1753	266	1159	1754	467
delicious	45	7.92	1.2591	1565	--	--	--
friends	46	7.92	1.1925	258	658	347	321
funny	47	7.92	1.0467	358	--	3194	755
outstanding	48	7.92	1.1400	4468	4721	1797	--
paradise	49	7.92	1.3974	3096	--	--	1146
sweetest	50	7.92	1.2911	--	--	--	2232
vacation	51	7.92	1.9042	952	--	3251	3780
butterflies	52	7.92	1.0770	--	--	--	4175
freedom	53	7.90	1.4178	1465	933	1844	879
flower	54	7.88	1.1718	2769	3675	--	1929
great	55	7.88	1.2061	94	110	219	579
sunlight	56	7.88	1.4934	--	--	--	2316
sweetheart	57	7.88	1.2720	3055	--	--	2919
sweetness	58	7.88	1.1891	--	--	--	4465
award	59	7.86	1.5651	1715	--	1429	--
chocolate	60	7.86	1.0304	436	--	--	2695
hahahaha	61	7.86	1.7025	1341	--	--	--
heaven	62	7.86	1.5780	1294	1615	3939	392
peace	63	7.86	1.3403	675	702	775	559
splendid	64	7.86	1.4570	--	4763	--	--
success	65	7.86	1.6414	657	847	1338	3316
enjoying	66	7.84	1.5032	875	--	--	--
kissed	67	7.84	1.5048	--	--	--	1322
attraction	68	7.82	1.0240	--	--	--	4179
celebrated	69	7.80	1.1780	--	3720	3432	--
hero	70	7.80	1.3997	1867	3362	3816	1648
hugs	71	7.80	1.4428	1868	--	--	--
positive	72	7.80	1.2454	1728	958	2139	3575
sun	73	7.80	1.3553	439	978	2010	214
birthday	74	7.78	1.9091	190	--	2241	2529
blessed	75	7.78	1.2824	1733	3876	--	1618
fantastic	76	7.78	1.0934	1354	--	--	--
winner	77	7.78	1.6938	1793	--	1916	3199
delight	78	7.78	1.4181	--	3954	--	2987
beauty	79	7.76	1.6107	1032	1611	2519	1013
butterfly	80	7.76	1.3334	4332	--	--	2836
entertainment	81	7.76	1.2216	2247	--	1712	--
funniest	82	7.76	1.5592	3451	--	--	--
honesty	83	7.76	1.2707	--	--	--	3653
sky	84	7.76	1.0797	842	2374	4221	274
smiles	85	7.76	1.7907	2971	--	--	1782
succeed	86	7.76	1.6971	--	4088	3212	4270
wonderful	87	7.76	1.7907	749	2841	1571	1188
glorious	88	7.74	1.3969	--	4792	--	3926
kisses	89	7.74	1.1920	2942	--	--	1340
promotion	90	7.74	1.3822	3037	4108	4849	--
family	91	7.72	1.3099	203	235	109	738
gift	92	7.72	1.3407	443	2734	2672	1710
humor	93	7.72	1.0887	1516	--	1826	--
romantic	94	7.72	1.1959	2535	3812	4200	4201
cupcakes	95	7.70	1.2330	3799	--	--	--
festival	96	7.70	1.0738	2024	--	1020	--
hahahahaha	97	7.70	1.3590	3436	--	--	--
honour	98	7.70	1.2495	--	2713	--	--
relax	99	7.70	1.0738	1986	--	--	1752
weekends	100	7.70	1.7871	4100	--	--	--
angel	101	7.68	1.2362	1299	4854	--	578
b-day	102	7.68	1.5312	--	--	--	--
bonus	103	7.68	1.4630	3131	--	--	--
brilliant	104	7.68	1.6218	1843	3670	3679	--
diamonds	105	7.68	1.4769	--	--	--	1457
holiday	106	7.68	1.3005	434	--	1895	2241
lucky	107	7.68	1.2688	537	--	4327	975
mother	108	7.68	1.6714	626	437	170	549
super	109	7.68	1.5964	408	--	2673	1726
amazing	110	7.66	1.4930	316	--	--	2297
angels	111	7.66	1.4654	3233	4944	--	815
enjoy	112	7.66	1.4654	518	2605	3091	1878
friend	113	7.66	1.5066	186	768	394	308
friendly	114	7.66	1.5467	1841	3095	4290	3042
mother's	115	7.66	1.2875	--	3434	--	--
profit	116	7.66	1.2390	1890	2140	2107	--
finest	117	7.66	1.3875	--	--	--	3225
bday	118	7.64	1.6753	825	--	--	--
champion	119	7.64	1.2249	3165	--	1772	--
grandmother	120	7.64	1.3516	--	--	505	--
haha	121	7.64	1.3815	135	--	--	3211
kiss	122	7.64	1.7585	711	--	--	314
kitten	123	7.64	1.2898	3864	--	--	--
miracle	124	7.64	1.8926	2510	--	--	1924
mom	125	7.64	1.8709	426	--	4015	1269
sweet	126	7.64	1.0645	431	2347	2708	243
blessings	127	7.62	1.6274	3957	--	--	4242
bright	128	7.62	1.1409	1344	2152	3001	649
cutest	129	7.62	1.0859	4009	--	--	--
entertaining	130	7.62	1.0859	3616	--	--	--
excited	131	7.62	1.3981	508	3790	--	3077
excitement	132	7.62	1.6523	2972	4058	--	--
joke	133	7.62	1.3981	821	--	--	1685
millionaire	134	7.62	2.1275	3035	--	--	--
prize	135	7.62	1.2103	2519	4742	2464	2874
succeeded	136	7.62	1.1409	--	2391	4525	--
successfully	137	7.62	1.2599	--	3281	4960	--
winners	138	7.62	1.5372	3381	--	3518	--
shines	139	7.60	1.5944	--	--	--	1435
awesome	140	7.60	1.5908	251	--	--	--
genius	141	7.60	1.2454	2306	3097	--	4716
achievement	142	7.58	1.4299	2737	3160	4591	--
cake	143	7.58	1.1082	696	--	--	2200
cheers	144	7.58	1.4721	2675	--	--	--
exciting	145	7.58	1.3415	1485	--	4431	--
goodness	146	7.58	1.3716	2274	--	--	4047
hug	147	7.58	1.4721	1392	--	--	2497
income	148	7.58	1.6047	2795	798	298	--
party	149	7.58	1.4581	165	367	384	446
puppy	150	7.58	1.4581	1517	--	--	--
smiling	151	7.58	1.7034	3530	--	--	1518
song	152	7.58	1.3415	147	2121	1898	248
succeeding	153	7.58	1.3415	--	--	4446	--
tasty	154	7.58	1.1265	3345	--	--	--
victories	155	7.58	1.7623	--	--	4210	--
achieved	156	7.56	1.3726	--	2001	4401	--
billion	157	7.56	1.6679	2689	3797	297	--
cakes	158	7.56	1.4591	4497	--	--	--
easier	159	7.56	1.1457	1716	3114	2585	2152
flowers	160	7.56	1.4309	2820	2250	637	1154
gifts	161	7.56	1.9395	1668	3942	3358	3754
gold	162	7.56	1.1095	605	1030	1343	607
merry	163	7.56	1.1457	510	--	--	1753
families	164	7.54	1.2811	3378	1153	923	--
handsome	165	7.54	1.2488	3289	4635	--	3695
lovers	166	7.54	1.2811	3593	--	--	1065
affection	167	7.53	1.5289	--	3564	--	2796
candy	168	7.52	1.4879	1126	--	--	1337
cute	169	7.52	1.1993	295	--	--	2354
diamond	170	7.52	1.7171	1992	--	2827	1372
earnings	171	7.52	1.4177	--	4361	582	--
interesting	172	7.52	1.1822	602	1165	2391	--
peacefully	173	7.52	1.0544	--	--	1718	--
praise	174	7.52	1.4741	3300	3301	--	1465
relaxing	175	7.52	1.2162	1904	--	--	--
roses	176	7.52	1.2493	3748	--	--	1643
saturdays	177	7.52	1.7290	--	--	2051	--
faithful	178	7.51	1.3248	--	3479	--	2637
heavens	179	7.51	1.7335	--	--	--	2321
cherish	180	7.50	1.4743	--	--	--	3823
comfort	181	7.50	1.1473	2483	3142	3810	1532
congrats	182	7.50	1.5419	969	--	--	--
cupcake	183	7.50	1.7642	--	--	--	--
earn	184	7.50	1.3439	2014	--	3662	3810
extraordinary	185	7.50	1.3740	--	2904	818	--
glory	186	7.50	1.6067	2487	2558	--	969
hilarious	187	7.50	1.9821	1386	--	--	--
moonlight	188	7.50	1.3590	--	--	--	1326
optimistic	189	7.50	1.3132	--	--	4110	--
peaceful	190	7.50	1.0926	4916	4769	--	3251
romance	191	7.50	1.4321	3144	--	--	1396
feast	192	7.49	1.6473	--	--	--	4050
attractive	193	7.48	0.9739	4966	3658	3980	--
glad	194	7.48	1.5151	451	2828	4831	833
grandma	195	7.48	1.5016	2802	--	--	4599
internet	196	7.48	1.3130	533	3835	1330	--
pleasant	197	7.48	1.2162	--	3049	4478	--
profits	198	7.48	1.3285	--	3109	2141	--
smart	199	7.48	1.3738	1302	--	3745	1952
x-mas	200	7.48	1.8210	--	--	--	--
babies	201	7.46	1.5012	2129	--	--	2077
cheer	202	7.46	1.6807	1756	--	--	3198
courage	203	7.46	1.1817	4578	3003	3238	2789
enthusiasm	204	7.46	1.1287	--	3780	4375	--
honest	205	7.46	1.1287	1518	3348	4328	2375
loyal	206	7.46	1.2488	--	--	3925	--
opportunities	207	7.46	1.0919	4313	2239	3283	--
triumph	208	7.46	1.8318	--	4335	4913	--
wow	209	7.46	1.4458	281	--	--	1814
jewels	210	7.46	1.6153	--	--	--	2854
forests	211	7.45	1.3320	--	4405	--	--
apple	212	7.44	1.2316	633	--	2983	2320
dreams	213	7.44	1.4165	928	3322	4127	258
fantasy	214	7.44	1.6183	1483	--	--	1320
food	215	7.44	1.2149	198	557	445	1335
honey	216	7.44	1.5928	1078	--	--	496
miracles	217	7.44	1.9395	--	--	--	3821
sex	218	7.44	1.6801	375	1356	1959	787
sing	219	7.44	1.3426	1040	3950	3943	297
starlight	220	7.44	1.4165	--	--	--	4347
thankful	221	7.44	1.5005	1374	--	--	3569
wins	222	7.44	1.2643	1236	--	3064	4546
achieve	223	7.42	1.2304	--	2223	3456	--
adored	224	7.42	1.4441	--	--	1326	--
cash	225	7.42	1.6671	755	2494	1310	909
dances	226	7.42	1.2950	--	--	--	4757
gorgeous	227	7.42	1.9597	1645	--	--	--
grandchildren	228	7.42	1.5131	--	--	293	--
incredible	229	7.42	1.3415	2208	--	--	3783
lunch	230	7.42	1.0897	470	4895	2640	3286
mommy	231	7.42	1.7623	2482	--	--	2584
parties	232	7.42	1.4441	2595	1058	1612	3809
perfect	233	7.42	1.7154	642	1411	2277	625
saturday	234	7.42	1.7154	620	4379	224	1548
surprise	235	7.42	1.5398	1901	2902	2992	1314
truth	236	7.42	1.4010	713	595	2238	393
blessing	237	7.40	1.7379	4347	--	--	3875
creative	238	7.40	1.1952	1834	3012	2020	--
dinner	239	7.40	1.1429	245	2292	1328	2344
kindness	240	7.40	1.0880	4849	--	4445	4104
pleased	241	7.40	1.1606	4079	2903	4069	4770
sexy	242	7.40	1.2289	459	--	--	1111
strength	243	7.40	1.1606	2951	852	1876	967
thank	244	7.40	1.1249	259	2659	3584	736
thanks	245	7.40	1.5119	150	2893	3755	1773
thanksgiving	246	7.40	1.4142	784	--	--	--
treasure	247	7.40	1.7143	3879	--	--	2595
valentine	248	7.40	1.7023	1430	--	--	--
riches	249	7.39	1.6685	--	--	--	3090
awarded	250	7.38	1.1586	--	--	2556	--
fabulous	251	7.38	1.5372	2419	--	--	--
grandfather	252	7.38	1.4270	--	--	573	--
heavenly	253	7.38	1.8282	--	--	--	2469
hope	254	7.38	1.3076	92	705	591	291
kids	255	7.38	1.6022	223	4296	1465	612
magical	256	7.38	1.2919	3346	--	--	3927
million	257	7.38	1.4270	1027	1032	70	711
nice	258	7.38	1.5104	102	3154	2058	587
sundays	259	7.38	1.4553	4740	--	2117	--
wealth	260	7.38	1.2271	4292	1746	4969	3178
fantasies	261	7.36	1.3898	--	--	--	3592
cares	262	7.36	1.3962	2909	--	--	1245
dance	263	7.36	1.4394	694	2619	587	262
daughters	264	7.36	1.2249	--	3959	750	4031
favorable	265	7.36	1.5086	--	4193	--	--
friend's	266	7.36	1.6383	--	--	--	--
generosity	267	7.36	1.2739	--	--	3473	--
grateful	268	7.36	1.4675	2254	--	4615	4685
inspired	269	7.36	1.1021	1638	3648	2706	--
mothers	270	7.36	1.4675	--	3280	4594	3118
parents	271	7.36	1.5086	903	846	773	2518
valentine's	272	7.36	1.3211	--	--	--	--
intelligent	273	7.35	1.5504	--	3750	--	--
liberation	274	7.35	1.3039	--	4497	--	--
melody	275	7.35	1.7742	--	--	--	1821
wonderland	276	7.35	1.6400	--	--	--	4126
beloved	277	7.34	1.2715	--	4900	149	--
caring	278	7.34	1.4086	--	--	2485	--
homemade	279	7.34	1.2390	3204	--	--	--
inspiring	280	7.34	1.1886	4265	--	--	--
movies	281	7.34	1.4514	739	--	1904	2701
precious	282	7.34	1.5201	2990	4136	--	1329
respect	283	7.34	1.6113	1108	681	2009	1001
satisfaction	284	7.34	1.1178	--	2450	--	2878
satisfy	285	7.34	1.4373	--	3902	--	2507
wedding	286	7.34	1.5201	700	--	3095	2454
accomplished	287	7.32	1.3005	--	2767	3951	--
adorable	288	7.32	1.6956	1524	--	--	--
championship	289	7.32	1.3619	3707	--	1966	--
comfortable	290	7.32	1.0962	3887	3733	3311	4898
cuddle	291	7.32	1.7313	3764	--	--	--
games	292	7.32	1.2196	671	3441	559	1057
grandson	293	7.32	1.4769	--	--	2496	--
life	294	7.32	1.6956	84	103	157	70
lovely	295	7.32	1.5444	782	4534	--	1136
pretty	296	7.32	1.6956	152	1983	1684	448
proud	297	7.32	1.4348	695	3463	1808	1034
rose	298	7.32	1.4630	1938	1384	531	1145
united	299	7.32	1.2027	1662	244	98	3021
fruits	300	7.31	1.5303	--	4170	--	--
adventure	301	7.30	1.4321	2046	--	--	--
couple	302	7.30	1.2657	453	2357	1432	1309
dollars	303	7.30	1.4604	2503	2056	863	1915
eating	304	7.30	1.7757	532	3218	2595	2376
fortune	305	7.30	1.3887	4327	2985	4600	2013
generous	306	7.30	1.4743	--	4377	2523	--
golden	307	7.30	1.3439	1835	2631	2419	1025
hahah	308	7.30	1.5419	1542	--	--	--
hooray	309	7.30	2.0727	4511	--	--	--
intelligence	310	7.30	1.1995	--	1753	1257	--
lover	311	7.30	1.9299	3444	4730	4901	630
luxury	312	7.30	1.6812	2845	--	4254	--
money	313	7.30	1.8434	163	414	236	225
passion	314	7.30	1.4743	1955	2811	2908	1216
prosperity	315	7.30	1.5286	--	4090	--	--
remarkable	316	7.30	1.3286	--	2134	3525	--
sweetie	317	7.30	1.1294	3167	--	--	--
valentines	318	7.30	1.7757	1443	--	--	--
educated	319	7.29	1.3070	--	3270	--	--
gently	320	7.29	1.2748	--	4602	--	2690
baby	321	7.28	1.8521	157	2388	2147	53
books	322	7.28	1.3254	911	599	401	2166
bride	323	7.28	1.5391	3811	--	3353	3521
cherished	324	7.28	1.5784	--	--	647	--
cookies	325	7.28	1.7028	1391	--	--	--
dessert	326	7.28	1.7733	4525	--	--	--
employed	327	7.28	1.3559	--	1119	4869	--
glow	328	7.28	1.2943	--	--	--	1696
god	329	7.28	1.9277	136	181	1790	210
great-grandchildren	330	7.28	1.7028	--	--	--	--
helped	331	7.28	1.2943	2226	2063	975	3315
independence	332	7.28	1.5913	--	1745	2634	--
likes	333	7.28	1.5391	1541	--	4118	1440
luckily	334	7.28	1.6542	4888	--	--	--
moon	335	7.28	1.3708	818	2618	4687	454
perfectly	336	7.28	1.5913	3921	2339	--	4196
satisfied	337	7.28	1.5258	4295	2603	--	1520
sunday	338	7.28	1.9171	517	2537	114	1183
juicy	339	7.27	1.2037	--	--	--	4900
championships	340	7.26	1.3524	--	--	3124	--
divine	341	7.26	1.4115	--	1325	--	1855
dreaming	342	7.26	1.2586	3537	--	--	805
foods	343	7.26	1.4820	2923	4383	3500	--
fresh	344	7.26	1.3219	1025	1698	1557	1118
gladly	345	7.26	1.1214	--	--	--	4807
greatest	346	7.26	1.5228	1454	1214	2468	1721
hearts	347	7.26	1.6759	2326	3148	1563	597
luck	348	7.26	1.8824	397	--	--	996
millions	349	7.26	1.5361	3717	3072	1982	2863
musicians	350	7.26	1.0461	--	--	2870	--
play	351	7.26	1.2257	287	600	339	204
progress	352	7.26	1.1572	1627	1014	1927	4474
savings	353	7.26	1.2747	4129	4356	1586	--
appreciation	354	7.24	1.4653	--	4619	--	--
bliss	355	7.24	1.7562	3596	--	--	2684
bloom	356	7.24	1.5980	--	--	--	3127
book	357	7.24	1.2048	229	278	255	1063
child	358	7.24	1.5592	685	369	846	491
companion	359	7.24	1.3786	--	4269	2767	--
computer	360	7.24	1.3933	384	1450	762	4633
gardens	361	7.24	1.3486	--	4541	2554	--
gentle	362	7.24	0.9806	--	3862	3811	2156
hahahah	363	7.24	2.0360	3594	--	--	--
helpful	364	7.24	1.2382	4334	3538	--	--
impressed	365	7.24	1.0412	1679	4667	--	4879
kind	366	7.24	1.3933	319	383	571	373
knowledge	367	7.24	1.4647	1758	374	2359	2168
liberty	368	7.24	1.2707	3427	1880	3517	3605
mama	369	7.24	1.7562	1525	--	--	535
nature	370	7.24	1.8020	1646	243	1464	1661
pal	371	7.24	1.2707	--	--	--	4745
passionate	372	7.24	1.0797	--	--	--	--
promoted	373	7.24	1.4923	--	--	4047	--
reward	374	7.24	1.8905	3952	3896	--	4930
warmth	375	7.24	1.6483	--	--	3873	3065
xmas	376	7.24	2.1050	769	--	--	--
danced	377	7.22	1.2122	--	--	--	2523
amazed	378	7.22	1.8658	3914	--	--	4272
appreciate	379	7.22	1.1830	1657	4834	4755	3449
brother	380	7.22	1.2337	482	1055	289	640
confidence	381	7.22	1.2824	4570	1802	2284	3254
darling	382	7.22	1.3138	4107	--	--	742
encouraging	383	7.22	1.5556	--	--	4780	--
energy	384	7.22	1.2982	1005	549	877	2115
films	385	7.22	1.2824	3211	3300	1444	--
garden	386	7.22	1.1830	1064	1821	875	1557
graduated	387	7.22	1.2664	--	--	492	--
guitar	388	7.22	1.4748	1324	--	4072	1071
health	389	7.22	1.2501	400	441	287	3144
heart	390	7.22	1.4327	274	435	719	86
honor	391	7.22	1.2002	1630	2559	1863	3003
like	392	7.22	1.2171	32	89	76	26
musical	393	7.22	1.5556	2642	3246	1275	4045
pets	394	7.22	1.5292	4059	--	--	--
relaxed	395	7.22	1.0554	4698	--	--	--
salary	396	7.22	1.3445	--	4883	3110	--
star	397	7.22	1.5817	392	2460	1290	497
sweeter	398	7.22	1.1119	--	--	--	2858
trust	399	7.22	1.2337	705	1399	1358	563
yummy	400	7.22	1.7876	1608	--	--	--
ecstasy	401	7.20	1.7318	--	--	--	2805
eternal	402	7.20	1.5272	--	2958	--	1699
approved	403	7.20	1.4983	--	3132	1417	--
benefits	404	7.20	1.0498	3234	1814	1124	--
cartoon	405	7.20	1.4428	4463	--	--	--
comforted	406	7.20	1.4428	--	--	4362	--
cool	407	7.20	1.3401	276	3437	3533	472
discount	408	7.20	1.2936	2776	--	3885	--
good	409	7.20	1.4569	19	121	164	114
google	410	7.20	1.3093	456	--	--	--
ladies	411	7.20	1.4708	1047	3188	--	814
libraries	412	7.20	1.2454	--	4520	--	--
luv	413	7.20	1.8406	1044	--	--	3606
perfection	414	7.20	1.6288	--	4505	--	3509
presents	415	7.20	1.4569	1940	2555	4154	4863
prizes	416	7.20	2.0304	4281	--	--	--
special	417	7.20	1.1952	649	448	480	866
wishes	418	7.20	1.2122	1650	3179	--	2773
alive	419	7.18	1.2887	872	2707	2977	445
awards	420	7.18	1.2070	1633	--	2230	--
bed	421	7.18	1.2887	124	1100	3503	459
best	422	7.18	1.6866	126	282	295	270
coffee	423	7.18	1.4803	474	2997	2806	1799
comfy	424	7.18	1.2237	4650	--	--	--
fiesta	425	7.18	1.7692	--	--	--	4352
genuine	426	7.18	1.3805	--	3492	--	--
helping	427	7.18	1.6374	1479	3756	2215	3277
imagine	428	7.18	1.1008	888	2512	3062	1282
leisure	429	7.18	1.6986	--	--	3100	--
meal	430	7.18	1.4665	2018	3858	--	3549
promise	431	7.18	1.1899	1881	2230	2838	642
respected	432	7.18	1.0240	--	--	3229	--
rest	433	7.18	1.2567	562	630	891	490
travel	434	7.18	1.4241	632	2204	623	1910
abundant	435	7.16	1.6458	--	4672	--	--
attracted	436	7.16	1.1669	--	4251	--	--
devoted	437	7.16	1.3607	--	2487	310	--
favourite	438	7.16	1.3607	2197	--	--	3939
granddaughter	439	7.16	1.6946	--	--	3763	--
heroes	440	7.16	1.5696	2759	--	--	2486
ideas	441	7.16	1.2835	1003	815	1482	3540
liked	442	7.16	0.9116	1287	3339	4273	2410
oceans	443	7.16	1.6208	--	--	--	3577
pizza	444	7.16	1.3303	500	--	--	4655
skies	445	7.16	1.3456	--	--	--	953
sleep	446	7.16	1.7066	109	1593	3382	354
spring	447	7.16	1.4337	625	1279	920	1356
sunset	448	7.16	2.1127	2597	--	--	2330
welcome	449	7.16	1.3149	653	3503	2507	961
1st	450	7.14	1.7025	--	3809	--	--
adoring	451	7.14	1.6904	--	--	2424	--
brighter	452	7.14	1.3250	--	--	--	2428
children's	453	7.14	1.5120	--	3315	--	--
cure	454	7.14	1.5120	2823	4323	--	1957
fireworks	455	7.14	1.4848	3589	--	--	--
home	456	7.14	1.8296	60	255	108	135
honored	457	7.14	1.2779	--	--	3501	--
journey	458	7.14	1.5120	2644	2179	3957	1946
lovin	459	7.14	1.9693	4096	--	--	2199
opportunity	460	7.14	1.7144	1975	1176	1397	4127
paid	461	7.14	1.7144	1286	894	804	991
parks	462	7.14	1.5651	--	--	2515	--
playing	463	7.14	1.4709	311	2312	815	730
shine	464	7.14	1.7144	2921	--	--	456
strawberry	465	7.14	1.4144	4584	--	--	--
summertime	466	7.14	2.2224	--	--	--	2650
wealthy	467	7.14	1.7498	--	--	4764	--
appreciated	468	7.12	1.5070	4995	--	2738	--
artistic	469	7.12	1.2395	--	4079	2415	--
birth	470	7.12	1.6117	2916	1398	2885	2039
children	471	7.12	1.3498	1035	203	173	614
fruit	472	7.12	1.5205	2529	2367	4456	3087
inspire	473	7.12	1.4797	3787	--	--	--
juice	474	7.12	1.0812	2185	--	--	2429
laptop	475	7.12	1.3498	1075	--	--	--
partners	476	7.12	1.4377	--	4156	1660	--
son	477	7.12	1.8142	624	497	201	450
stronger	478	7.12	1.0812	4576	3410	3673	1171
superman	479	7.12	1.7219	--	--	--	3794
tree	480	7.12	1.3192	702	1246	2933	824
valuable	481	7.12	1.1183	--	2015	3652	--
woman's	482	7.12	1.3498	--	4352	--	--
women	483	7.12	1.4658	651	229	376	881
glowing	484	7.10	1.4324	--	--	--	3796
admiration	485	7.10	1.4604	--	4990	--	--
carnival	486	7.10	1.7642	--	--	--	4356
computers	487	7.10	1.2817	3587	--	1956	--
confident	488	7.10	1.1824	3827	--	3399	--
cookie	489	7.10	1.2976	2560	--	--	3900
cutie	490	7.10	1.3132	4744	--	--	--
dearest	491	7.10	1.2817	--	--	4358	--
dream	492	7.10	1.9614	409	2076	2500	215
freely	493	7.10	1.3740	--	3493	--	--
fridays	494	7.10	1.4604	4899	--	2747	--
plants	495	7.10	1.2976	4973	1392	1847	--
quality	496	7.10	1.4178	866	764	1409	--
rabbit	497	7.10	1.2164	3115	--	--	4413
resort	498	7.10	1.4463	4049	--	3854	--
shopping	499	7.10	1.5419	604	--	2551	3672
sincere	500	7.10	1.0351	--	--	3579	4635
snack	501	7.10	1.5682	4083	--	--	--
stars	502	7.10	1.5419	1190	2781	1883	455
toys	503	7.10	1.6568	2579	--	--	2583
useful	504	7.10	1.1995	1445	1028	4019	--
wise	505	7.10	1.2657	1869	2254	3257	1515
yum	506	7.10	1.4880	1603	--	--	--
desirable	507	7.08	1.6563	--	2901	--	--
sparkle	508	7.08	1.6181	--	--	--	4859
bless	509	7.08	1.9675	967	--	--	1545
comic	510	7.08	1.5628	2518	--	4204	--
cooking	511	7.08	1.2911	1447	--	4167	--
dancing	512	7.08	1.6142	1331	4652	2865	744
earned	513	7.08	1.1753	3855	--	1758	--
equality	514	7.08	1.8277	--	3316	--	--
faith	515	7.08	1.4405	1873	838	2399	654
graduate	516	7.08	1.2428	3304	4184	710	--
improvements	517	7.08	1.4119	--	4076	--	--
memories	518	7.08	1.1925	1591	4354	2481	762
park	519	7.08	1.3529	802	1909	262	1264
pet	520	7.08	1.7004	1132	--	--	4364
powerful	521	7.08	1.5365	1641	1391	1789	4452
princess	522	7.08	1.5758	2507	4690	--	3282
qualities	523	7.08	1.1578	--	2420	--	--
thrill	524	7.08	1.5628	--	--	--	1530
true	525	7.08	1.1036	415	315	1069	202
wonder	526	7.08	1.3068	344	2309	2665	409
everlasting	527	7.06	1.3906	--	--	--	2924
mamma	528	7.06	1.7006	--	--	--	2973
caress	529	7.06	1.7192	--	--	--	3091
charm	530	7.06	1.4201	3763	--	4977	2765
clever	531	7.06	1.3463	4316	--	--	3151
father	532	7.06	1.7427	1203	375	139	747
grand	533	7.06	1.3614	1685	1709	944	1575
hehehe	534	7.06	1.6587	2791	--	--	--
idea	535	7.06	1.2843	269	499	915	2144
pearl	536	7.06	1.4201	4078	--	3995	3892
pictures	537	7.06	1.3157	1065	2328	1770	1540
restaurant	538	7.06	1.2521	1041	--	1044	--
sandwich	539	7.06	1.3763	2463	--	--	--
sharing	540	7.06	1.2843	1885	4124	4554	3518
strong	541	7.06	1.5174	740	529	722	401
talent	542	7.06	0.9775	1306	4877	3034	--
talented	543	7.06	1.5308	3256	--	4996	--
tenderness	544	7.06	1.2683	--	--	--	3698
weddings	545	7.06	1.6587	--	--	504	--
dove	546	7.04	1.4428	--	--	--	2276
awsome	547	7.04	1.7952	4880	--	--	--
cherry	548	7.04	1.4563	3311	--	--	2587
daughter	549	7.04	1.8066	1258	1265	272	1698
eat	550	7.04	1.4563	228	2093	2972	639
favorite	551	7.04	1.6532	501	4519	2048	1495
girlfriend	552	7.04	1.6283	2260	--	--	1695
hoping	553	7.04	1.1421	906	--	2905	1203
impressive	554	7.04	1.0294	4271	--	4363	--
loyalty	555	7.04	1.7723	--	4526	--	--
parent	556	7.04	1.2930	4646	2581	2209	--
relationship	557	7.04	1.2930	1990	691	1430	4256
safe	558	7.04	1.6157	579	2024	2119	873
scholarship	559	7.04	1.6532	--	--	2975	--
shining	560	7.04	1.7608	3585	--	--	837
sunrise	561	7.04	1.7952	3659	--	--	2605
yoga	562	7.04	1.5903	2695	--	--	--
respects	563	7.02	1.6176	--	3820	--	--
fairy	564	7.02	1.4789	--	--	--	3337
humanity	565	7.02	1.6265	--	3146	--	4154
productivity	566	7.02	1.3148	--	3778	--	--
brave	567	7.02	1.2856	2714	4617	--	1741
colours	568	7.02	1.3775	--	--	--	2974
correct	569	7.02	1.4913	2937	1486	3134	4564
dad	570	7.02	2.1236	672	--	4297	1429
daddy	571	7.02	1.7201	1767	--	--	573
dollar	572	7.02	1.5185	1162	4001	1281	1229
easily	573	7.02	1.6349	2438	948	2270	2155
fans	574	7.02	1.2534	709	--	1794	2906
goal	575	7.02	1.2204	1726	1964	1139	3122
hawaii	576	7.02	1.6841	2994	--	--	--
honestly	577	7.02	1.5713	2091	--	--	4321
inspiration	578	7.02	1.4497	2692	4622	3379	3205
olympics	579	7.02	1.3476	2500	--	2083	--
saints	580	7.02	1.7201	1700	4749	--	3778
sleeping	581	7.02	1.6720	958	4686	--	1023
wisdom	582	7.02	1.5583	3025	2168	2824	2050
believed	583	7.00	1.2778	--	1256	1462	1884
better	584	7.00	1.2778	142	306	359	147
color	585	7.00	1.3702	789	1315	2204	1347
colors	586	7.00	1.7496	3047	4062	4050	1744
dad's	587	7.00	1.3851	--	--	--	--
determination	588	7.00	1.4142	--	2086	--	--
discovered	589	7.00	1.2454	2262	1604	2593	--
gentlemen	590	7.00	1.4289	--	3472	--	3049
girl	591	7.00	1.1606	127	1130	1923	101
harmony	592	7.00	1.4434	--	3714	--	2685
hello	593	7.00	1.5119	681	--	--	798
hopes	594	7.00	1.5518	2723	3248	1829	1909
noble	595	7.00	1.6036	--	2375	--	--
praised	596	7.00	1.3851	--	--	4285	--
reliable	597	7.00	1.4846	--	4231	--	--
trip	598	7.00	1.5518	677	3013	1596	1043
agreed	599	6.98	1.3013	2440	1512	735	--
approval	600	6.98	1.2036	--	3524	1835	--
brothers	601	6.98	1.4497	1493	2410	716	1115
concerts	602	6.98	1.5451	--	--	3270	--
cooperation	603	6.98	1.3775	--	2824	3280	--
encouraged	604	6.98	1.2370	--	3073	4055	--
giving	605	6.98	1.1516	640	973	1214	761
goals	606	6.98	1.2036	3003	2284	1866	--
ideal	607	6.98	1.7082	--	1761	4874	--
intellectual	608	6.98	1.2856	--	1652	4126	--
invitation	609	6.98	1.3323	--	--	--	4781
marry	610	6.98	1.8680	2964	3751	--	2527
musician	611	6.98	1.2370	--	--	4916	--
outdoors	612	6.98	1.6962	--	--	4411	--
photography	613	6.98	1.4913	2754	--	1677	--
plenty	614	6.98	1.2204	2473	4041	3305	1836
rome	615	6.98	1.4213	--	1612	3750	4446
trees	616	6.98	1.5971	2580	1296	2743	937
trips	617	6.98	1.3169	--	--	3985	4319
unique	618	6.98	1.4356	2825	2278	3782	--
wildlife	619	6.98	1.6841	--	--	4215	--
lullaby	620	6.98	1.9310	--	--	--	3215
thrills	621	6.98	1.3306	--	--	--	4535
abroad	622	6.96	1.2282	--	2864	2404	--
bath	623	6.96	1.2610	1219	4096	--	3628
benefit	624	6.96	1.3087	3195	1541	1039	--
birds	625	6.96	1.4280	2872	2277	4442	1268
dads	626	6.96	1.4702	4402	--	--	--
elegant	627	6.96	1.9268	--	--	4481	--
eternally	628	6.96	1.7138	--	--	--	3459
fair	629	6.96	1.2610	1229	1348	1274	1165
fancy	630	6.96	1.3696	2643	4192	--	2349
great-grandfather	631	6.96	1.7257	--	--	--	--
imagination	632	6.96	1.3547	--	2389	4945	2388
improving	633	6.96	0.8797	--	4723	4506	--
mountains	634	6.96	1.1945	4720	1960	--	1563
ocean	635	6.96	1.7138	1989	2566	2765	905
pancakes	636	6.96	1.2115	1973	--	--	--
photograph	637	6.96	1.5644	--	--	3626	3718
praying	638	6.96	1.7492	2135	--	--	2023
present	639	6.96	1.2771	955	191	1099	2700
reunion	640	6.96	1.6283	2556	--	--	--
safely	641	6.96	1.4563	4647	--	--	--
saving	642	6.96	1.2610	2376	3825	4611	2619
singing	643	6.96	1.7019	1042	3689	3079	731
songs	644	6.96	1.8731	751	3261	1519	863
sunny	645	6.96	2.0894	1596	--	--	1851
terrific	646	6.96	2.0796	--	--	--	--
theater	647	6.96	1.5513	2581	4729	246	--
vanilla	648	6.96	1.3395	3969	--	--	--
adore	649	6.96	1.8592	--	--	--	1846
gentleman	650	6.96	1.7254	--	2801	--	--
autumn	651	6.94	1.5039	4537	4471	--	2850
cinema	652	6.94	1.5960	3728	--	--	--
college	653	6.94	1.4201	853	684	158	3431
concert	654	6.94	1.2022	1118	--	1271	--
correctly	655	6.94	1.3311	--	4820	--	--
cozy	656	6.94	1.4626	4734	--	--	--
dear	657	6.94	1.5440	596	1454	579	651
earning	658	6.94	1.5308	--	--	4951	--
earns	659	6.94	1.0956	--	--	1905	--
gardening	660	6.94	1.2683	--	--	3624	--
girls	661	6.94	1.4626	419	1472	2378	389
massage	662	6.94	1.6587	3123	--	--	--
outdoor	663	6.94	1.2357	--	--	4278	--
photos	664	6.94	1.1678	954	--	--	--
piano	665	6.94	1.2683	2941	--	2197	3141
sea	666	6.94	1.2843	1653	588	1777	502
trusted	667	6.94	1.5331	--	--	--	4093
albums	668	6.92	1.3223	4149	--	--	--
dignity	669	6.92	1.1753	--	3521	4347	4779
favored	670	6.92	1.3529	--	--	4467	--
fitness	671	6.92	1.7478	2647	--	--	--
game	672	6.92	1.6015	115	1514	306	292
healing	673	6.92	1.3974	4556	4569	--	2739
learned	674	6.92	1.5232	1655	1146	1643	897
learning	675	6.92	1.3529	1377	799	2445	2185
prayers	676	6.92	1.8499	2358	4624	--	2465
promote	677	6.92	1.0660	3366	3231	3390	--
secure	678	6.92	1.2911	3497	2019	4137	--
spa	679	6.92	1.4824	4286	--	--	--
unity	680	6.92	1.7478	--	2042	--	4957
wish	681	6.92	1.4961	141	1092	1880	293
youtube	682	6.92	1.5097	522	--	--	--
favour	683	6.92	1.5253	--	2681	--	--
clean	684	6.90	1.8979	805	2441	2184	845
dynamic	685	6.90	1.3132	--	2947	--	--
encourage	686	6.90	1.6812	--	3447	3025	--
infant	687	6.90	1.7642	--	3222	--	--
jewelry	688	6.90	1.5017	3454	--	4747	--
necklace	689	6.90	1.1650	4445	--	--	--
paintings	690	6.90	1.5940	--	--	2068	--
stability	691	6.90	1.4880	--	2772	--	--
voyage	692	6.90	1.3286	--	4256	--	--
worthy	693	6.90	1.6812	--	2857	--	3664
fulfill	694	6.90	1.3423	--	--	--	4721
eternity	695	6.90	1.9596	--	--	--	1755
accuracy	696	6.88	1.1718	--	3405	--	--
bookstores	697	6.88	1.4518	--	--	2180	--
breeze	698	6.88	1.3346	4464	--	--	1360
bunny	699	6.88	1.7916	2416	--	--	--
cheese	700	6.88	1.4377	1088	--	4972	2119
comics	701	6.88	1.3498	4821	--	--	--
donated	702	6.88	1.2395	4633	--	--	--
easter	703	6.88	1.6980	1683	--	--	--
education	704	6.88	1.6117	1210	337	466	4501
email	705	6.88	1.3192	714	--	--	--
farmer	706	6.88	1.6243	--	4030	--	--
female	707	6.88	1.2720	1839	1250	2781	3266
flavor	708	6.88	1.2229	--	--	--	3203
friday	709	6.88	1.6860	371	--	190	1719
moms	710	6.88	1.7687	2055	--	--	3111
photo	711	6.88	1.3944	840	--	4597	--
pillow	712	6.88	1.2229	2716	--	--	2252
pure	713	6.88	1.3498	2275	1475	4895	1279
saved	714	6.88	1.5070	2291	3041	4157	1418
shakespeare	715	6.88	1.7802	--	4262	--	--
survived	716	6.88	1.4797	4911	--	143	4680
taste	717	6.88	1.2720	861	2256	2916	667
valued	718	6.88	1.1183	--	--	4287	--
vitamin	719	6.88	1.3797	--	4891	--	--
infants	720	6.88	1.6283	--	4162	--	--
silk	721	6.88	1.4525	--	4432	--	4317
dreamed	722	6.87	1.3922	--	--	--	1620
#music	723	6.86	1.8953	--	--	--	--
acceptance	724	6.86	1.2779	--	2923	--	--
banana	725	6.86	1.2938	3130	--	--	4566
breakfast	726	6.86	1.1430	733	4293	4367	3142
cooperative	727	6.86	1.3999	--	4780	--	--
dancer	728	6.86	1.5388	4387	--	4444	3004
grace	729	6.86	1.5254	2936	1919	1851	1074
greatly	730	6.86	1.3403	--	1686	2066	--
guarantee	731	6.86	1.3095	--	4700	3940	3412
improved	732	6.86	1.3554	--	2318	2878	--
improvement	733	6.86	1.2618	--	2027	3541	--
independent	734	6.86	1.8071	4258	980	1166	4531
liking	735	6.86	0.8809	3424	--	--	--
paris	736	6.86	1.6661	1997	956	1363	2895
pasta	737	6.86	1.4144	2052	--	--	--
photographs	738	6.86	1.4984	--	--	2105	--
recipes	739	6.86	1.3095	3829	--	--	--
relationships	740	6.86	1.1250	3725	1502	4448	--
relief	741	6.86	1.6037	2319	1868	2091	3699
sailing	742	6.86	1.4848	--	--	--	2582
science	743	6.86	1.5780	1561	522	685	3530
seas	744	6.86	1.6289	--	--	--	2081
toast	745	6.86	1.4144	2957	--	--	2473
truly	746	6.86	0.9691	1491	2145	2289	1649
platinum	747	6.86	1.8484	--	--	--	2218
superstar	748	6.86	1.9685	--	--	--	3214
understands	749	6.86	1.2076	--	--	--	3366
accurately	750	6.84	1.4619	--	4841	--	--
advantage	751	6.84	1.2835	2377	1295	2190	4780
belonging	752	6.84	1.2993	--	3321	--	--
buddy	753	6.84	1.0568	1962	--	--	2552
childhood	754	6.84	1.8556	4236	2817	3976	3773
daylight	755	6.84	1.4049	4943	--	--	2255
discover	756	6.84	1.4049	3053	3090	--	2848
forgiveness	757	6.84	1.9832	--	--	--	3041
great-grandmother	758	6.84	1.8223	--	--	--	--
hopefully	759	6.84	1.5167	804	--	--	--
horses	760	6.84	1.4758	--	2103	4975	2658
interested	761	6.84	1.0947	1440	1645	1840	--
kid	762	6.84	1.4758	732	--	4164	693
live	763	6.84	1.5167	187	653	533	155
lol	764	6.84	1.7884	42	--	--	--
movie	765	6.84	1.9832	158	--	1082	1452
popularity	766	6.84	1.5696	--	--	4766	--
solution	767	6.84	1.3756	3088	722	2492	3291
swim	768	6.84	1.2993	3319	--	--	1791
toy	769	6.84	2.0340	1318	--	--	2483
understanding	770	6.84	1.1669	3988	786	2599	2679
universe	771	6.84	1.2835	2870	2597	--	2080
woman	772	6.84	1.6458	454	473	575	359
woohoo	773	6.84	2.0440	2788	--	--	--
rivers	774	6.84	1.5322	--	3306	--	2537
sail	775	6.84	1.5592	--	--	--	1368
cared	776	6.83	1.2738	--	--	--	2229
active	777	6.82	1.7692	3815	941	1504	--
artists	778	6.82	1.4241	2763	3507	1356	--
babe	779	6.82	1.2728	1582	--	--	561
believes	780	6.82	1.1899	--	4318	2859	3615
born	781	6.82	1.6499	1613	785	656	474
champagne	782	6.82	1.7460	4435	--	--	2724
compassion	783	6.82	1.9026	--	--	4599	--
completed	784	6.82	1.3656	3342	1978	1375	--
create	785	6.82	1.1008	1332	1286	1196	2644
dedicated	786	6.82	1.3200	4526	4531	2178	3955
experienced	787	6.82	1.1726	--	2057	3829	--
fathers	788	6.82	1.8260	--	3332	--	4230
first	789	6.82	1.4803	133	73	74	256
gains	790	6.82	1.4803	--	4440	1244	--
heal	791	6.82	1.4525	3950	--	--	1480
new	792	6.82	1.1373	41	66	25	168
significant	793	6.82	1.0821	--	789	1606	--
singer	794	6.82	1.4525	2728	--	1627	3172
surprisingly	795	6.82	1.3200	4564	--	--	--
young	796	6.82	1.2403	464	280	371	350
mansion	797	6.82	1.6288	--	--	--	4390
prevail	798	6.82	1.7281	--	--	--	4979
qualified	799	6.81	1.5664	--	4372	--	--
air	800	6.80	1.6537	378	395	555	458
amazon	801	6.80	1.5386	1934	--	--	--
animal	802	6.80	1.8516	1982	1281	3132	2133
bedroom	803	6.80	1.4428	2680	--	--	2231
camera	804	6.80	1.2936	1313	4455	3355	3158
cream	805	6.80	1.2936	1076	--	4085	1576
dreamer	806	6.80	1.4983	--	--	--	3319
forgiven	807	6.80	1.5253	--	--	--	4402
highest	808	6.80	1.7613	4503	1482	2072	3033
horse	809	6.80	1.5119	1544	1473	1225	1735
magic	810	6.80	1.7613	1560	3857	3117	777
manners	811	6.80	1.2454	--	4339	--	--
naturally	812	6.80	1.6036	--	1888	--	4758
novels	813	6.80	1.6903	--	4411	3894	--
performers	814	6.80	1.2617	--	--	3596	--
pies	815	6.80	1.3702	--	--	--	4188
protect	816	6.80	1.4142	3269	2253	1650	2079
santa	817	6.80	1.7728	1124	4094	1806	1454
shared	818	6.80	1.3401	4034	2237	2516	1980
smooth	819	6.80	1.1780	2357	3084	--	1731
together	820	6.80	1.5908	609	349	723	264
uncle	821	6.80	1.5649	2742	3058	1670	2295
efficient	822	6.80	1.5135	--	2690	--	--
elevated	823	6.80	1.1899	--	4439	--	--
cafe	824	6.78	1.4469	1920	--	3449	4289
coke	825	6.78	1.6199	2930	--	--	1885
completion	826	6.78	1.3445	--	4666	--	--
coolest	827	6.78	1.8103	3786	--	--	--
creation	828	6.78	1.4039	--	1706	3644	2786
dogs	829	6.78	1.8215	1230	3480	3684	1363
effectiveness	830	6.78	1.2664	--	3757	--	--
esteemed	831	6.78	1.4039	--	--	2251	--
finished	832	6.78	1.4184	536	2127	1325	2940
glee	833	6.78	1.8658	2903	--	--	--
green	834	6.78	1.6938	376	1013	932	670
heartbeat	835	6.78	1.7058	--	--	--	2396
island	836	6.78	1.5425	1527	1063	320	1808
jukebox	837	6.78	1.5817	--	--	--	4447
medal	838	6.78	1.4327	4209	--	3505	--
mom's	839	6.78	1.6199	--	--	--	--
museums	840	6.78	1.7177	--	--	4234	--
painting	841	6.78	1.1657	2611	2830	2403	4705
pie	842	6.78	1.7177	1031	--	--	1943
pool	843	6.78	1.4609	1961	4091	2757	2244
reading	844	6.78	1.4609	473	772	1529	3495
real	845	6.78	1.2002	234	410	357	177
ruby	846	6.78	1.2664	--	--	--	3478
share	847	6.78	1.4039	850	1093	141	724
sons	848	6.78	1.6199	--	1943	636	2600
traveling	849	6.78	1.6695	4012	--	3692	4131
variety	850	6.78	1.3138	--	1154	2245	--
wonders	851	6.78	1.8876	3128	--	--	3462
worth	852	6.78	1.3445	662	1352	862	656
guaranteed	853	6.78	1.1773	--	--	--	3688
raindrops	854	6.78	1.4181	--	--	--	4708
visions	855	6.78	1.3733	--	--	--	2224
pearls	856	6.77	1.7041	--	--	--	3681
america	857	6.76	1.5194	1090	576	471	1571
easy	858	6.76	1.5980	381	1040	1424	395
effective	859	6.76	1.2867	3575	882	1425	--
future	860	6.76	1.4223	811	494	572	719
humans	861	6.76	1.4507	4693	4109	--	--
intimate	862	6.76	1.3024	--	4212	--	--
married	863	6.76	1.8468	1698	1178	1002	1945
muffin	864	6.76	1.2382	4199	--	--	--
papa	865	6.76	1.9332	4155	--	--	2127
plus	866	6.76	1.4923	835	2392	1603	901
popcorn	867	6.76	1.8245	3771	--	--	--
savior	868	6.76	1.6233	--	--	--	2900
seasons	869	6.76	1.2216	4390	--	2698	2447
shop	870	6.76	1.0412	858	2905	2146	1965
sister	871	6.76	1.6483	894	1775	302	1003
style	872	6.76	1.6233	1194	1068	1148	679
supporter	873	6.76	1.2216	--	--	3485	--
switzerland	874	6.76	1.5059	--	--	3822	--
tenderly	875	6.76	1.6233	--	--	--	4748
top	876	6.76	1.5194	379	805	606	475
oxygen	877	6.76	1.4220	--	2378	--	--
rhyme	878	6.76	1.1995	--	--	--	858
allright	879	6.74	1.5624	--	--	--	4282
american	880	6.74	1.5228	564	188	83	1607
artist	881	6.74	1.4401	1480	2972	1369	4613
capable	882	6.74	1.6759	--	1782	4359	--
complete	883	6.74	1.2423	1242	638	1615	1657
convenient	884	6.74	1.2257	--	3640	--	--
courtesy	885	6.74	1.0844	4634	4164	--	--
donate	886	6.74	1.3372	2199	--	--	--
drinks	887	6.74	1.4259	1614	--	--	2508
father's	888	6.74	1.3822	--	2762	--	--
fine	889	6.74	1.3674	735	851	1093	406
focused	890	6.74	1.1395	4448	3800	3106	--
guitars	891	6.74	1.3969	--	--	--	4588
hi	892	6.74	1.0654	534	3701	--	1842
integrity	893	6.74	1.5093	--	4299	3176	--
justice	894	6.74	1.9568	1884	895	609	2643
lake	895	6.74	1.6759	1240	1564	1407	2261
mankind	896	6.74	1.6011	--	3265	--	3295
mentor	897	6.74	1.1214	--	--	4576	--
merit	898	6.74	1.2090	--	3989	--	--
performance	899	6.74	1.3372	1635	820	700	--
plant	900	6.74	1.3524	2023	1131	1149	3245
prepared	901	6.74	1.0654	3698	1123	1897	2599
raise	902	6.74	1.2090	2121	2293	1229	1048
romeo	903	6.74	1.7120	--	--	--	3005
shiny	904	6.74	1.2257	4723	--	--	2970
sugar	905	6.74	1.9358	1152	2246	3564	1055
surprising	906	6.74	1.2906	--	3762	4537	--
technology	907	6.74	1.4957	1773	1228	553	--
treat	908	6.74	1.7120	1326	2925	3487	841
university	909	6.74	1.3822	2245	247	92	--
wishing	910	6.74	1.0461	1471	--	--	1497
yes	911	6.74	1.4542	207	896	1909	235
desires	912	6.73	1.4688	--	3690	--	3329
wished	913	6.73	1.4109	--	2673	--	3243
4-bedroom	914	6.72	1.4988	--	--	--	--
attract	915	6.72	1.1436	--	--	4042	--
bike	916	6.72	1.3856	1478	--	--	4354
car	917	6.72	2.1000	208	1336	764	481
civilization	918	6.72	1.3099	--	3004	--	--
classy	919	6.72	1.0309	--	--	--	--
confirmed	920	6.72	1.2296	4011	3152	3058	--
costumes	921	6.72	1.1256	--	--	3372	--
creating	922	6.72	1.1613	2701	2629	2441	--
culture	923	6.72	1.8075	2985	642	1284	3784
finish	924	6.72	1.4148	830	4337	2355	2324
gallery	925	6.72	1.2784	3250	4979	1342	--
knowing	926	6.72	1.3559	1966	2123	3552	985
lifelong	927	6.72	1.4434	--	--	4413	--
momma	928	6.72	1.7384	3735	--	--	1197
neat	929	6.72	1.4434	3979	--	--	--
niece	930	6.72	1.3559	4434	--	4070	--
online	931	6.72	1.2784	321	--	1812	--
orchestra	932	6.72	1.3708	3590	--	1653	--
plays	933	6.72	1.5784	2157	2202	1478	1796
revenue	934	6.72	1.5258	--	2641	911	--
shower	935	6.72	1.5124	809	--	--	2740
spiritual	936	6.72	1.9487	--	1347	4679	3968
surprised	937	6.72	1.3559	1169	3356	3097	2677
tremendous	938	6.72	1.5913	--	--	4219	--
values	939	6.72	1.5654	--	583	2534	--
villages	940	6.72	1.3708	--	3089	--	--
warm	941	6.72	1.7961	815	2095	2553	702
doggy	942	6.71	2.1794	--	--	--	3981
hallelujah	943	6.71	1.9896	--	--	--	2347
candle	944	6.71	1.5704	--	--	--	2033
secured	945	6.71	1.1478	--	3422	--	--
valid	946	6.71	1.4434	--	3404	--	--
agree	947	6.70	1.1824	799	2070	1854	2384
anniversary	948	6.70	1.8434	2174	--	2682	--
antiques	949	6.70	1.3740	--	--	3928	--
believe	950	6.70	1.5940	420	539	638	156
bucks	951	6.70	1.6812	2975	--	--	3472
cruise	952	6.70	1.9614	3290	--	4514	2798
dancers	953	6.70	1.6067	--	--	3068	--
dine	954	6.70	1.4033	--	--	--	4951
dog	955	6.70	1.8434	343	2305	2578	596
florida	956	6.70	1.6568	1658	4308	859	--
grandsons	957	6.70	1.9086	--	--	4595	--
grants	958	6.70	1.2495	--	4733	3912	--
hired	959	6.70	1.4880	--	--	2663	--
learn	960	6.70	1.4178	385	1175	1651	551
marriage	961	6.70	2.2700	2444	1050	1246	--
mum	962	6.70	1.7525	1833	--	--	--
partner	963	6.70	1.2495	3006	3485	889	3371
productive	964	6.70	1.1294	2150	3737	--	--
rockin	965	6.70	1.7525	4502	--	--	2602
teaches	966	6.70	1.0926	--	--	2248	--
treats	967	6.70	1.5682	4886	--	--	4892
tv	968	6.70	1.5017	355	4174	1160	856
water	969	6.70	1.2164	407	177	713	487
grin	970	6.69	1.7465	--	--	--	2938
invention	971	6.69	1.3103	--	4708	--	--
virtues	972	6.69	1.4318	--	4675	--	--
brains	973	6.69	1.4754	--	--	--	1989
sensation	974	6.68	1.4004	--	4614	--	3107
ability	975	6.68	0.9988	3332	1023	1620	--
ace	976	6.68	1.6835	2475	--	4915	4136
animals	977	6.68	2.0247	2654	1097	2677	3445
bake	978	6.68	1.4061	2789	--	--	--
bridegroom	979	6.68	1.4205	--	--	1239	--
desire	980	6.68	1.3619	2452	976	3053	921
famous	981	6.68	2.0045	1059	1733	2625	2382
forest	982	6.68	1.5706	3909	1739	1468	2546
fountain	983	6.68	1.2848	--	--	--	4295
goodmorning	984	6.68	1.9213	4471	--	--	--
greater	985	6.68	1.3161	3772	456	1414	3439
grow	986	6.68	1.2196	1451	1949	2191	621
heritage	987	6.68	1.3468	--	--	3959	--
landscape	988	6.68	1.1683	--	3645	3658	--
liberties	989	6.68	1.7076	--	--	4434	--
living	990	6.68	1.2196	720	514	755	336
lyrics	991	6.68	1.5576	2156	--	4534	1291
mercy	992	6.68	1.7664	--	3765	--	1162
museum	993	6.68	1.4630	1844	2295	418	--
novel	994	6.68	1.4630	3639	1837	827	--
palace	995	6.68	1.6468	4320	2851	4744	4831
pianist	996	6.68	1.4061	--	--	2612	--
potential	997	6.68	1.0774	2794	919	1248	--
power	998	6.68	1.4907	369	158	427	569
privilege	999	6.68	1.6468	--	4038	--	--
proceed	1000	6.68	1.2526	--	2873	--	4645
promised	1001	6.68	1.0774	4678	2852	2535	1464
river	1002	6.68	1.3316	1364	579	1024	616
scotland	1003	6.68	1.4907	--	3016	--	--
shares	1004	6.68	1.2196	3670	3442	474	--
skating	1005	6.68	1.2848	3885	--	4730	--
thanx	1006	6.68	1.8565	2777	--	--	--
theatre	1007	6.68	1.5312	3287	2541	--	--
tours	1008	6.68	1.5312	--	--	3159	--
well	1009	6.68	1.2526	108	93	189	109
acceptable	1010	6.67	1.2143	--	3612	--	--
possibilities	1011	6.67	1.4774	--	3213	--	--
accurate	1012	6.67	1.0383	--	2759	--	--
candles	1013	6.67	1.4923	--	--	--	3327
approve	1014	6.66	1.5986	--	--	4141	--
assets	1015	6.66	1.6239	--	3259	1268	--
aunt	1016	6.66	1.5729	3297	4364	1625	--
career	1017	6.66	1.4230	1666	1806	726	4439
charms	1018	6.66	1.3793	--	--	--	3799
communicate	1019	6.66	1.0224	--	4894	--	--
competent	1020	6.66	1.6856	--	4945	--	--
currency	1021	6.66	1.5201	--	3739	1890	--
dedication	1022	6.66	1.3644	--	--	4402	--
dvd	1023	6.66	1.4086	1134	--	--	--
eligible	1024	6.66	1.2715	--	--	4312	--
fan	1025	6.66	1.0422	585	--	3899	2271
firefighters	1026	6.66	1.4230	--	--	4666	--
greet	1027	6.66	1.5598	4910	--	--	3670
motivation	1028	6.66	1.4514	4266	4825	--	--
nieces	1029	6.66	1.4514	--	--	1628	--
personality	1030	6.66	1.5201	4569	1861	4269	4849
powers	1031	6.66	1.3188	--	1008	2858	3421
raises	1032	6.66	1.6239	4905	--	4392	--
sculpture	1033	6.66	1.2554	--	--	3785	--
survivors	1034	6.66	1.3342	--	--	1987	--
tea	1035	6.66	1.6612	722	2962	4751	2503
television	1036	6.66	1.5858	3669	2472	344	3357
tour	1037	6.66	1.4654	927	4475	1109	2868
pony	1038	6.65	1.4076	--	--	--	4376
rhythm	1039	6.65	1.5619	--	--	--	1076
bird	1040	6.64	1.5487	1175	2878	3981	1151
care	1041	6.64	1.6507	388	436	437	239
cat	1042	6.64	1.9770	525	3789	--	1060
cook	1043	6.64	1.4950	899	3748	2683	2788
corn	1044	6.64	1.1563	3620	3043	4897	3866
deposits	1045	6.64	1.4107	--	3587	--	--
expert	1046	6.64	1.3211	3359	3834	2726	--
high	1047	6.64	1.2081	444	161	275	216
holy	1048	6.64	1.7815	1050	1271	2221	924
invite	1049	6.64	1.4251	2359	--	--	4576
leading	1050	6.64	1.5086	3117	1185	974	2617
photographer	1051	6.64	1.2898	--	--	3465	--
picture	1052	6.64	1.3056	776	1031	493	718
promising	1053	6.64	1.1205	--	--	4373	--
recover	1054	6.64	1.6258	--	4941	--	--
recovered	1055	6.64	1.3211	--	4226	4350	--
recovery	1056	6.64	1.4950	3242	2821	3256	--
salad	1057	6.64	1.7114	1543	--	--	--
shops	1058	6.64	1.2415	4562	--	2575	--
solutions	1059	6.64	1.3815	4549	2381	4864	--
sparks	1060	6.64	1.3056	--	--	--	4346
sport	1061	6.64	1.6874	2792	4909	3018	4149
supreme	1062	6.64	1.3365	--	1757	1089	3865
theaters	1063	6.64	1.6630	--	--	4169	--
tunes	1064	6.64	1.3815	3942	--	--	4258
unite	1065	6.64	1.1911	--	--	--	4867
volunteers	1066	6.64	1.4813	--	--	4133	--
simplicity	1067	6.62	1.5246	--	4809	--	--
attained	1068	6.62	1.3981	--	4127	--	--
book's	1069	6.62	1.3686	--	--	--	--
cameras	1070	6.62	1.2919	--	--	4799	--
chatting	1071	6.62	1.2436	4586	--	--	--
crown	1072	6.62	1.4693	3640	1936	3553	1707
disney	1073	6.62	1.6646	1584	--	3228	--
dresses	1074	6.62	1.7130	4941	--	--	--
heartfelt	1075	6.62	1.8832	--	--	1404	--
homes	1076	6.62	1.2436	3190	2915	1449	3523
husband	1077	6.62	1.7484	1398	1239	205	3702
immortal	1078	6.62	1.6523	--	--	--	4530
invest	1079	6.62	1.0280	3448	--	4322	--
kitty	1080	6.62	1.8614	2757	--	--	3448
offer	1081	6.62	1.0280	1424	1291	738	2139
organized	1082	6.62	1.2436	--	1829	2590	--
performances	1083	6.62	1.3686	--	--	1633	--
perfume	1084	6.62	1.6149	3463	--	--	3169
pray	1085	6.62	1.9680	1272	3628	--	576
rescue	1086	6.62	1.6646	1996	--	3561	2309
restaurants	1087	6.62	1.7830	--	--	1727	--
salaries	1088	6.62	1.8170	--	--	4990	--
sisters	1089	6.62	1.6890	2711	3949	1355	2351
slept	1090	6.62	1.5635	1769	--	--	3046
steak	1091	6.62	1.9784	2956	--	--	--
stories	1092	6.62	1.5894	1588	1570	1492	1774
varieties	1093	6.62	1.3076	--	4431	--	--
vision	1094	6.62	1.2103	1939	1648	2157	1249
wife	1095	6.62	1.8058	530	639	99	878
youth	1096	6.62	1.8832	1540	1577	2308	1654
zoo	1097	6.62	1.9680	4454	--	--	4075
stimulation	1098	6.61	1.3512	--	4276	--	--
touching	1099	6.61	1.6810	--	--	--	2411
furnished	1100	6.60	1.2673	--	4026	--	--
suitable	1101	6.60	0.8930	--	2199	--	--
album	1102	6.60	1.1066	592	--	2377	2064
amour	1103	6.60	1.6162	--	--	--	4349
art	1104	6.60	1.4983	460	457	199	1760
beam	1105	6.60	1.3702	--	3361	--	3745
captain	1106	6.60	1.6288	3892	1385	2454	2501
certainty	1107	6.60	1.3553	--	4878	--	--
child's	1108	6.60	1.3702	--	3609	--	--
clothing	1109	6.60	1.3093	2390	3560	3267	--
conservation	1110	6.60	1.2778	--	4319	3863	--
desired	1111	6.60	1.5649	--	1882	--	--
dress	1112	6.60	1.1780	698	2624	3424	1125
favorited	1113	6.60	1.7613	1788	--	--	--
females	1114	6.60	1.6903	3714	4034	--	--
growth	1115	6.60	1.0880	3469	505	1026	--
helps	1116	6.60	1.5649	1637	3816	3327	3299
highly	1117	6.60	1.1780	2910	1039	1913	--
ideals	1118	6.60	1.6162	--	4958	--	--
lady	1119	6.60	1.4569	581	1111	2085	537
lime	1120	6.60	1.3401	--	--	--	4943
popular	1121	6.60	1.2122	2010	1006	1303	--
proposal	1122	6.60	1.7613	--	3120	1076	--
protected	1123	6.60	1.1780	--	3407	4658	--
relatives	1124	6.60	1.8626	--	4169	2651	--
rhymes	1125	6.60	1.6537	--	--	--	913
singers	1126	6.60	1.5908	--	--	4114	--
specialty	1127	6.60	1.2454	--	--	--	--
spirit	1128	6.60	1.4983	1246	572	1448	1044
starry	1129	6.60	1.6660	--	--	--	4662
stroll	1130	6.60	1.3997	--	--	--	4357
supported	1131	6.60	1.5386	--	1725	2169	--
therapeutic	1132	6.60	1.5649	--	4529	--	--
unlimited	1133	6.60	1.6288	4364	--	--	--
visiting	1134	6.60	1.2122	2974	4814	1385	--
expressions	1135	6.60	1.2965	--	3456	--	--
efficiency	1136	6.59	1.3681	--	2183	--	--
sleeps	1137	6.59	1.4708	--	--	--	3055
vocals	1138	6.59	1.4566	--	--	--	4968
impress	1139	6.58	1.4708	--	--	--	4032
sympathetic	1140	6.58	1.7484	--	4747	--	--
advance	1141	6.58	1.3262	3898	1781	2049	--
advanced	1142	6.58	1.0708	--	1576	2255	--
arts	1143	6.58	1.9388	3229	2023	462	--
available	1144	6.58	1.0897	1029	545	570	--
baking	1145	6.58	1.5661	3470	--	--	--
classic	1146	6.58	1.5791	1448	4035	2101	--
classical	1147	6.58	1.4010	--	2379	1961	--
colour	1148	6.58	1.5265	3965	2479	--	2588
drawing	1149	6.58	1.1082	2818	1865	3361	4436
english	1150	6.58	1.4859	1099	345	961	2957
exhibition	1151	6.58	1.4155	--	--	1374	--
expecting	1152	6.58	1.2469	3363	--	--	--
fish	1153	6.58	1.7507	912	1558	1990	1703
goodnight	1154	6.58	1.2469	992	--	--	1839
invented	1155	6.58	1.0319	4018	--	--	--
islands	1156	6.58	1.9493	--	2159	4968	--
language	1157	6.58	1.2137	2237	388	1344	2999
majesty	1158	6.58	1.6914	--	3662	--	4956
me	1159	6.58	1.4299	16	79	203	7
preferred	1160	6.58	0.9495	--	2936	2214	--
radio	1161	6.58	1.6047	338	2213	1081	775
ready	1162	6.58	1.1622	255	1015	1410	339
relative	1163	6.58	1.2631	--	1070	4592	--
sale	1164	6.58	1.6424	834	2148	613	2343
solve	1165	6.58	1.2304	--	4067	4136	3822
springs	1166	6.58	1.2469	4759	4555	3559	--
student	1167	6.58	1.2469	1703	1181	1066	--
symphony	1168	6.58	1.7507	--	--	2303	4301
traditions	1169	6.58	1.6424	--	3269	--	--
understood	1170	6.58	1.1796	--	1335	4480	2449
upgrade	1171	6.58	1.1796	3340	--	--	--
usa	1172	6.58	1.8416	1087	2996	3015	2969
saviour	1173	6.57	1.5275	--	--	--	3834
skill	1174	6.57	1.3385	--	2507	--	4928
belonged	1175	6.56	1.2532	--	3987	--	--
muscles	1176	6.56	1.4053	--	3034	--	--
able	1177	6.56	1.2480	736	403	664	1902
ahaha	1178	6.56	1.7280	2866	--	--	--
butter	1179	6.56	1.5140	1422	--	--	3180
circus	1180	6.56	1.9604	3508	--	--	3437
cosmic	1181	6.56	1.4450	--	--	--	4982
coupon	1182	6.56	1.2316	3026	--	--	--
diploma	1183	6.56	1.7398	3353	--	--	--
donations	1184	6.56	1.3118	--	--	678	--
e-mail	1185	6.56	1.2316	--	--	--	--
encore	1186	6.56	1.4020	--	--	--	3659
film	1187	6.56	1.5800	766	1415	241	3450
guidance	1188	6.56	1.1278	--	3546	4011	--
illustration	1189	6.56	1.2316	--	3869	--	--
increase	1190	6.56	1.1095	2735	515	630	--
international	1191	6.56	1.2643	1644	476	211	--
ipod	1192	6.56	1.7515	889	--	--	--
morning	1193	6.56	1.9500	120	697	1087	376
natural	1194	6.56	1.4868	1037	451	1237	1817
okay	1195	6.56	1.3118	502	--	--	880
preservation	1196	6.56	1.2480	--	4673	3949	--
progressive	1197	6.56	1.3273	--	3134	--	--
protection	1198	6.56	1.3273	--	1230	1607	3241
raised	1199	6.56	1.2316	3643	1174	1073	1700
showers	1200	6.56	1.0529	4754	--	--	--
tacos	1201	6.56	1.4868	4407	--	--	--
teach	1202	6.56	1.5539	1838	2646	3742	1252
traveler	1203	6.56	1.4450	--	--	3189	--
understand	1204	6.56	1.7043	806	711	1293	327
universities	1205	6.56	1.6801	--	3598	4318	--
worldwide	1206	6.56	1.2643	4841	--	2376	4838
privileges	1207	6.55	1.7207	--	4502	--	--
accepted	1208	6.54	1.4598	--	1270	2078	--
adoption	1209	6.54	1.4598	--	4084	3200	--
asset	1210	6.54	1.6189	--	--	3889	--
blanket	1211	6.54	1.0919	3976	--	--	4180
cats	1212	6.54	2.0224	1734	--	--	1386
cleaned	1213	6.54	1.5147	3532	--	--	--
coin	1214	6.54	1.1817	4786	--	--	--
cooked	1215	6.54	1.0919	3630	--	--	--
crystal	1216	6.54	1.5012	3627	4023	--	2443
dawn	1217	6.54	1.3881	2318	4705	--	861
dearly	1218	6.54	1.2488	--	--	4311	--
discovery	1219	6.54	1.4172	4296	2470	3532	--
done	1220	6.54	1.4316	248	332	629	227
eager	1221	6.54	1.3126	--	4656	3832	--
emails	1222	6.54	1.1817	2605	--	--	--
exercises	1223	6.54	1.2969	--	3908	--	--
found	1224	6.54	1.1817	362	135	342	272
give	1225	6.54	1.7286	247	226	405	99
groovy	1226	6.54	1.7637	--	--	--	4443
haven	1227	6.54	1.6439	--	3042	2028	--
invited	1228	6.54	1.2324	2908	3428	2626	--
iphone	1229	6.54	1.8540	472	--	--	--
moral	1230	6.54	1.8649	2804	787	2804	4959
nephew	1231	6.54	1.6189	3930	--	3570	--
orange	1232	6.54	1.8649	1671	3948	1974	3325
overcome	1233	6.54	1.6686	--	3255	4919	3490
pays	1234	6.54	1.7404	4222	--	4872	3631
potato	1235	6.54	0.9304	3744	--	--	--
premiere	1236	6.54	1.5147	2998	--	3920	--
pride	1237	6.54	1.7404	2546	2786	3931	770
receiving	1238	6.54	1.2324	--	2679	2120	--
recognition	1239	6.54	1.1817	--	1946	3537	--
reindeer	1240	6.54	1.8318	--	--	--	4250
right	1241	6.54	1.2651	112	154	244	76
rising	1242	6.54	1.1104	2386	2267	2212	1441
save	1243	6.54	1.1643	395	1634	1634	460
scholars	1244	6.54	1.2969	--	2913	4981	--
shelter	1245	6.54	1.3126	--	--	3656	2198
solar	1246	6.54	1.4172	2614	4736	--	--
spontaneous	1247	6.54	1.3584	--	4981	--	--
tasting	1248	6.54	1.1466	4486	--	--	--
ultimate	1249	6.54	1.2324	2455	2754	4165	4186
visit	1250	6.54	1.1988	742	1320	1173	3219
advantages	1251	6.53	1.3709	--	2510	--	--
sailed	1252	6.53	1.5289	--	--	--	4512
feather	1253	6.52	1.3207	--	--	--	3966
ambitious	1254	6.52	1.2493	--	--	4877	--
baker	1255	6.52	1.4177	--	--	2029	--
brain	1256	6.52	1.5285	1164	1309	3190	705
champ	1257	6.52	1.8653	4119	--	--	--
communication	1258	6.52	1.7984	4893	1196	--	--
compensation	1259	6.52	1.6932	--	3337	3423	--
ease	1260	6.52	1.5939	--	3439	4028	1332
ethics	1261	6.52	1.3589	--	3555	3161	--
extra	1262	6.52	1.4032	993	2656	2132	2226
fries	1263	6.52	1.3738	3652	--	--	--
growing	1264	6.52	0.9947	2051	1231	1242	1256
guest	1265	6.52	1.5016	2200	--	3070	--
incredibly	1266	6.52	1.3130	3758	--	--	--
initiative	1267	6.52	1.1993	--	4550	4247	--
jesus	1268	6.52	1.9298	994	1072	--	696
lips	1269	6.52	1.2656	2619	2798	--	624
literature	1270	6.52	1.7984	--	793	2751	--
nights	1271	6.52	1.5151	1535	--	3913	648
phenomenon	1272	6.52	1.1822	--	2771	--	--
planet	1273	6.52	1.5550	1779	--	--	1683
poem	1274	6.52	1.5810	--	2133	--	--
poet	1275	6.52	1.0736	--	2002	3667	--
prefer	1276	6.52	1.0349	2215	3861	4170	4874
read	1277	6.52	1.5810	303	488	1080	682
sang	1278	6.52	1.3130	3880	--	4175	1788
soup	1279	6.52	1.6689	1731	--	--	--
surf	1280	6.52	1.3738	4975	--	--	--
swimming	1281	6.52	1.2162	3685	--	4121	2902
videos	1282	6.52	1.5810	932	--	--	--
wings	1283	6.52	1.2816	2137	4054	4997	766
world	1284	6.52	1.6567	106	125	116	100
amore	1285	6.51	1.7335	--	--	--	3579
bounce	1286	6.51	1.5017	--	--	--	1164
cultures	1287	6.51	1.6724	--	3187	--	--
eden	1288	6.51	1.5562	--	--	--	4563
interaction	1289	6.51	1.2268	--	2078	--	--
mercedes	1290	6.51	1.9485	--	--	--	4291
velvet	1291	6.51	1.2603	--	--	--	3081
balanced	1292	6.51	1.4384	--	4978	--	--
agriculture	1293	6.50	1.2976	--	2014	3787	--
allies	1294	6.50	1.2495	--	3806	3519	--
americans	1295	6.50	1.6933	2561	1630	864	--
bells	1296	6.50	1.1850	--	--	--	1378
chips	1297	6.50	1.3887	2429	--	4930	2709
contribute	1298	6.50	1.3590	--	3208	4372	--
couples	1299	6.50	1.1995	--	--	4745	--
cousins	1300	6.50	1.4321	3814	--	4628	--
deals	1301	6.50	1.5811	2107	--	2638	--
determined	1302	6.50	1.5286	--	849	2242	--
eaten	1303	6.50	1.2164	3279	--	--	--
fame	1304	6.50	1.7409	2083	3799	3736	1237
gives	1305	6.50	1.2817	1106	823	1604	1251
hire	1306	6.50	1.3439	4063	--	4558	--
innocence	1307	6.50	1.7291	--	--	--	2038
ipad	1308	6.50	1.8098	1976	--	--	--
leadership	1309	6.50	1.5940	4223	1833	1353	--
legend	1310	6.50	1.4321	1942	--	--	3522
lounge	1311	6.50	1.3439	2798	--	--	--
mature	1312	6.50	1.2657	--	4824	--	--
newest	1313	6.50	1.5551	3474	--	--	--
newly	1314	6.50	1.2495	4631	3451	3191	--
performing	1315	6.50	1.3132	3567	4633	2479	--
receive	1316	6.50	1.1112	2520	1251	1221	3025
recipe	1317	6.50	1.4463	2476	--	--	--
roast	1318	6.50	1.4463	4177	--	--	--
starting	1319	6.50	1.0546	641	2313	1286	1660
stunning	1320	6.50	2.1783	4642	--	--	--
tales	1321	6.50	1.5940	--	4285	--	3068
elder	1322	6.49	1.3090	--	4881	--	--
grows	1323	6.49	1.3559	--	4627	--	1597
herb	1324	6.49	1.7093	--	--	--	4477
illustrations	1325	6.49	1.4012	--	3962	--	--
rays	1326	6.49	1.4160	--	3892	--	4506
relevant	1327	6.49	1.0433	--	2143	--	--
sanity	1328	6.49	1.3712	--	--	--	3580
acoustic	1329	6.48	1.4462	4974	--	--	--
always	1330	6.48	1.2493	180	217	301	127
answers	1331	6.48	1.1471	3010	2922	4038	1449
bible	1332	6.48	1.9403	2851	2394	--	3056
boost	1333	6.48	1.2329	3794	--	--	--
clap	1334	6.48	1.6567	--	--	--	1450
dining	1335	6.48	1.7524	--	--	1126	--
electronics	1336	6.48	1.1993	--	--	3550	--
exclusive	1337	6.48	1.4602	3139	4008	--	--
family's	1338	6.48	2.0627	--	--	--	--
gathering	1339	6.48	1.2329	--	4437	3952	--
hehe	1340	6.48	1.6932	951	--	--	--
humble	1341	6.48	1.2974	4440	4901	--	3534
information	1342	6.48	1.0544	1631	263	325	3173
italian	1343	6.48	1.6318	2543	2072	1824	--
library	1344	6.48	1.7640	1528	1049	1267	--
mate	1345	6.48	1.7756	2231	--	--	4236
modern	1346	6.48	1.1822	2034	535	1144	2631
offers	1347	6.48	1.5550	2099	2595	1477	--
paperbacks	1348	6.48	1.8097	--	--	4286	--
perform	1349	6.48	1.2329	3146	2176	2124	--
poems	1350	6.48	1.5680	--	2434	--	--
potatoes	1351	6.48	1.1471	4243	--	--	--
prayer	1352	6.48	2.2061	2596	2217	--	1284
pumpkin	1353	6.48	1.7407	3360	--	--	--
restored	1354	6.48	1.2162	--	4014	4418	--
rights	1355	6.48	1.5550	2686	571	546	3053
scholar	1356	6.48	1.1292	--	--	3558	--
screenplay	1357	6.48	1.2329	--	--	4910	--
shopper	1358	6.48	1.4462	--	--	4845	--
sings	1359	6.48	1.7870	4051	--	--	1831
soft	1360	6.48	1.2162	1673	1895	3329	1095
starbucks	1361	6.48	1.6932	1870	--	--	--
story	1362	6.48	1.3438	526	541	718	600
supporting	1363	6.48	0.9739	4274	3584	3359	--
video	1364	6.48	1.1110	155	4628	1403	2819
instrumental	1365	6.48	1.0104	--	--	--	1303
backyard	1366	6.47	1.6721	--	--	--	4293
drums	1367	6.47	1.5825	--	--	--	2971
virtue	1368	6.47	1.7690	--	2098	--	--
activities	1369	6.46	1.2157	--	739	1859	--
athletic	1370	6.46	1.5147	--	--	2011	--
clothes	1371	6.46	1.2324	1321	2562	2769	797
cultivated	1372	6.46	1.3584	--	4875	--	--
forever	1373	6.46	1.4598	939	3933	1422	246
goods	1374	6.46	1.1466	--	1086	2490	--
grass	1375	6.46	1.3881	2905	2822	4861	1503
higher	1376	6.46	1.2157	2351	492	887	794
literary	1377	6.46	1.3584	--	1470	3014	--
london	1378	6.46	1.6315	933	361	822	2517
memory	1379	6.46	1.2811	1284	1078	729	812
mint	1380	6.46	1.3126	4842	--	--	--
nephews	1381	6.46	1.7867	--	--	1587	--
prime	1382	6.46	1.2811	3703	2399	1055	3961
prospect	1383	6.46	1.5012	--	4253	2628	--
reception	1384	6.46	1.1287	--	4599	3477	--
recommended	1385	6.46	1.0343	4705	2565	3084	--
research	1386	6.46	1.0919	1498	364	411	--
resource	1387	6.46	1.5147	--	2976	--	--
resources	1388	6.46	1.1466	3535	924	1635	--
riverside	1389	6.46	1.7049	--	--	2102	--
rocking	1390	6.46	1.4737	3420	--	--	2528
scored	1391	6.46	1.6439	4288	--	1054	--
talking	1392	6.46	1.2324	478	1944	1452	534
believer	1393	6.46	1.5431	--	--	--	4219
functioning	1394	6.46	1.2370	--	4473	--	--
poets	1395	6.46	1.6497	--	3641	--	--
boats	1396	6.45	1.2427	--	4069	--	--
remedy	1397	6.45	1.5419	--	4537	--	4485
tender	1398	6.45	1.7207	--	3882	--	1424
aaah	1399	6.44	1.6922	--	--	--	4397
beatles	1400	6.44	2.3313	3797	--	--	--
chance	1401	6.44	1.4165	421	1428	1016	390
coast	1402	6.44	1.3874	1158	1538	1763	1405
draw	1403	6.44	1.4020	2478	1857	2763	1804
earth	1404	6.44	1.8201	664	673	2606	529
eats	1405	6.44	1.6433	4370	--	--	4922
effectively	1406	6.44	1.6056	--	3037	4109	--
familiar	1407	6.44	1.2643	4452	1797	2401	2623
fast	1408	6.44	1.2316	693	1726	2194	483
forgive	1409	6.44	1.2803	3713	--	--	1051
gained	1410	6.44	1.5928	--	2466	2586	--
graphics	1411	6.44	1.2480	--	--	--	--
improve	1412	6.44	1.5005	1831	2322	1942	--
increases	1413	6.44	1.6056	--	1747	2125	--
infinite	1414	6.44	1.5005	--	3341	--	4313
languages	1415	6.44	1.3577	--	2346	--	--
likely	1416	6.44	1.2149	2035	647	745	--
nap	1417	6.44	1.9183	891	--	--	--
philosophy	1418	6.44	1.3118	--	1104	3691	--
phone	1419	6.44	1.4309	328	3291	1500	622
prince	1420	6.44	1.3426	2663	1496	2478	2240
princes	1421	6.44	1.5928	--	4923	--	--
professional	1422	6.44	1.1634	2578	1337	1324	--
revival	1423	6.44	1.0333	--	--	4462	--
rice	1424	6.44	1.6801	1995	3092	2805	4899
rides	1425	6.44	1.3426	--	--	--	2777
satisfactory	1426	6.44	1.6056	--	3116	--	--
scientific	1427	6.44	1.5274	--	1148	2710	--
scoring	1428	6.44	1.2480	--	--	3856	--
sis	1429	6.44	1.3118	1488	--	--	--
soccer	1430	6.44	1.5407	2097	--	1551	--
supermarkets	1431	6.44	1.4450	--	--	--	--
support	1432	6.44	1.4309	618	413	421	3499
teachers	1433	6.44	1.2961	3159	1156	1739	4965
teaching	1434	6.44	1.1980	2569	1164	2537	--
wage	1435	6.44	1.2961	--	2794	4324	--
whale	1436	6.44	1.5670	4722	--	--	--
wink	1437	6.44	1.1457	3647	--	--	4802
wit	1438	6.44	1.5140	225	--	3363	382
accept	1439	6.42	1.0708	2811	1442	1734	2327
assist	1440	6.42	1.2950	--	3512	--	--
band	1441	6.42	1.5530	666	2157	1348	931
chat	1442	6.42	1.1796	490	--	--	4491
composer	1443	6.42	1.4010	--	--	3031	--
contribution	1444	6.42	1.4859	--	2455	3231	--
cousin	1445	6.42	1.1265	1994	4934	3491	3368
curves	1446	6.42	1.2304	--	3814	--	--
dates	1447	6.42	1.2950	3352	4130	4083	--
delivered	1448	6.42	1.1968	4050	2496	3600	--
environmental	1449	6.42	1.4010	--	1705	1121	--
evening	1450	6.42	1.2137	812	1204	954	1257
feed	1451	6.42	1.1968	1470	3276	--	1096
fest	1452	6.42	1.4441	3789	--	--	--
gaming	1453	6.42	1.8745	3857	--	--	--
india	1454	6.42	1.9804	1693	760	2302	--
interests	1455	6.42	1.7738	--	922	1748	--
jazz	1456	6.42	1.4581	2718	--	1218	4231
novelist	1457	6.42	1.7272	--	--	4112	--
panties	1458	6.42	1.9388	--	--	--	4582
partnership	1459	6.42	1.4441	--	--	2906	--
party's	1460	6.42	1.6299	--	--	--	--
portrait	1461	6.42	1.3716	--	3937	3838	--
remember	1462	6.42	1.4859	446	1053	1457	252
residence	1463	6.42	1.2631	--	3273	3172	--
shore	1464	6.42	1.6174	3557	2791	2780	1591
simply	1465	6.42	1.3566	1933	718	1111	1840
stream	1466	6.42	1.4995	2523	2141	--	2608
traveled	1467	6.42	1.3864	--	--	4519	4456
wine	1468	6.42	2.1198	552	2480	1321	825
wondered	1469	6.42	1.2792	--	4586	--	3491
farming	1470	6.42	1.5275	--	4869	--	--
hats	1471	6.41	1.3216	--	--	--	4977
hearted	1472	6.41	1.3832	--	--	--	3878
1980s	1473	6.40	1.8952	--	4695	--	--
actress	1474	6.40	1.7261	4980	--	3051	--
adopt	1475	6.40	1.4708	--	3939	--	--
altogether	1476	6.40	1.3702	--	2576	--	--
architecture	1477	6.40	1.4708	--	2844	2316	--
australia	1478	6.40	1.5908	2111	2835	2722	--
baked	1479	6.40	1.8844	3967	--	--	--
buying	1480	6.40	1.2936	1277	4972	1930	3853
ceremony	1481	6.40	1.5649	--	4398	2509	--
charity	1482	6.40	1.9060	2813	4479	2407	--
chicken	1483	6.40	1.6288	864	--	3119	1776
chorus	1484	6.40	1.2617	--	--	4891	88
consciousness	1485	6.40	1.4846	--	1598	--	--
cultivation	1486	6.40	1.1952	--	4414	--	--
dating	1487	6.40	1.4846	2071	--	--	--
deserve	1488	6.40	1.3553	1935	--	4387	1541
destination	1489	6.40	1.4286	--	--	--	3113
documentary	1490	6.40	1.1780	4413	--	3621	--
drawings	1491	6.40	1.5119	--	--	4361	--
educational	1492	6.40	1.4846	--	1381	2427	--
electronic	1493	6.40	1.3248	4858	3436	2333	--
equally	1494	6.40	1.5518	--	1484	3862	--
europe	1495	6.40	1.7613	2965	761	848	--
floating	1496	6.40	1.6162	--	--	--	2085
futures	1497	6.40	1.4286	--	--	3746	--
gain	1498	6.40	1.5386	3056	1627	478	2100
generations	1499	6.40	1.3553	--	3573	3442	--
gmail	1500	6.40	1.5908	3291	--	--	--
hills	1501	6.40	1.4142	2969	2606	1130	1931
increasing	1502	6.40	1.2936	--	1194	2444	--
kidding	1503	6.40	1.3702	2061	--	--	--
launch	1504	6.40	1.2936	1799	--	--	--
light	1505	6.40	1.5119	645	310	928	184
mountain	1506	6.40	1.7143	1361	1737	2309	947
participate	1507	6.40	1.2617	--	4028	3872	--
pics	1508	6.40	1.3553	854	--	--	--
playin	1509	6.40	1.8070	2403	--	--	1857
poetry	1510	6.40	1.9060	3019	1578	3412	3898
possibility	1511	6.40	1.2454	--	1498	1960	--
provide	1512	6.40	1.0880	3169	574	817	4581
resolved	1513	6.40	1.4708	--	3137	4762	--
shores	1514	6.40	1.6162	--	--	--	4567
studies	1515	6.40	1.3702	4385	443	1209	--
summer	1516	6.40	2.3905	896	1226	721	590
tennis	1517	6.40	1.4142	1915	--	1023	--
touch	1518	6.40	1.2778	936	1996	2583	304
touched	1519	6.40	1.2289	4952	3682	2744	1519
tradition	1520	6.40	1.6162	--	1343	2546	--
twins	1521	6.40	1.6537	4378	--	--	--
visits	1522	6.40	1.2936	--	4390	4192	--
wages	1523	6.40	1.3401	--	2473	--	--
waves	1524	6.40	1.3997	4175	2731	--	1430
willing	1525	6.40	1.0302	2781	2075	1699	1983
younger	1526	6.40	1.4983	3767	2385	2327	2963
exercised	1527	6.39	1.5848	--	4418	--	--
enabled	1528	6.39	1.3817	--	3927	--	--
greeks	1529	6.39	1.2216	--	4761	--	--
purely	1530	6.39	1.4835	--	3230	--	--
seeds	1531	6.39	1.4974	--	4313	--	2651
sixteen	1532	6.39	1.4835	--	4456	--	2744
softly	1533	6.39	1.5250	--	--	--	1972
cradle	1534	6.38	1.6091	--	--	--	3409
80's	1535	6.38	1.7130	--	--	--	--
americas	1536	6.38	1.0859	--	--	3417	--
arose	1537	6.38	1.2103	--	3735	--	--
bigger	1538	6.38	1.3981	1993	--	3165	1401
boyfriend	1539	6.38	1.7248	1664	--	--	2385
breath	1540	6.38	1.5765	2334	2872	--	571
committed	1541	6.38	1.4126	--	2296	1999	--
contributing	1542	6.38	1.4831	--	--	3004	--
craft	1543	6.38	1.5765	4889	--	4923	--
designers	1544	6.38	1.4831	--	--	3890	--
development	1545	6.38	1.4968	2461	221	554	--
distinction	1546	6.38	1.2436	--	1858	4924	--
faster	1547	6.38	1.3536	2368	4631	3998	1442
functional	1548	6.38	1.1229	--	2536	--	--
giveaway	1549	6.38	1.7830	1894	--	--	--
increased	1550	6.38	1.4693	--	602	1154	--
lamb	1551	6.38	1.2599	3841	--	--	3147
leader	1552	6.38	1.3384	1401	1717	645	3312
lottery	1553	6.38	2.1275	3836	--	--	--
maximum	1554	6.38	1.5238	--	1573	3461	--
meet	1555	6.38	1.2599	521	886	938	484
neighborhood	1556	6.38	1.2919	3602	4180	526	2549
ownership	1557	6.38	1.4126	--	3467	3178	--
painter	1558	6.38	1.0476	--	--	4469	--
played	1559	6.38	1.4270	871	1640	653	859
preserve	1560	6.38	1.4968	--	3657	3623	--
purchased	1561	6.38	1.2271	--	3916	3769	--
queens	1562	6.38	1.6646	--	--	634	2843
reasonable	1563	6.38	0.8303	--	2052	3590	--
revenues	1564	6.38	1.4968	--	--	1955	--
rocket	1565	6.38	1.7366	--	--	--	3115
sails	1566	6.38	1.3834	--	--	--	4322
saves	1567	6.38	1.5238	4963	--	--	--
score	1568	6.38	1.0859	1972	3244	1870	2067
seeing	1569	6.38	1.3076	726	1732	2394	1275
silver	1570	6.38	1.9048	1977	1681	1774	1083
skills	1571	6.38	1.5504	2439	1929	3234	3153
sung	1572	6.38	1.2436	--	--	--	2362
tasted	1573	6.38	1.3231	--	--	--	4115
tastes	1574	6.38	1.7600	3254	--	--	3992
thinks	1575	6.38	1.2271	904	3305	3207	1510
thought	1576	6.38	1.3384	161	212	667	207
touches	1577	6.38	1.2599	--	--	--	4495
we	1578	6.38	1.3076	46	37	40	20
agricultural	1579	6.38	1.4468	--	1609	--	--
belle	1580	6.37	1.5370	--	--	--	4824
explore	1581	6.37	1.3338	--	4959	--	--
sketch	1582	6.37	1.5233	--	4897	--	--
voluntary	1583	6.37	1.2365	--	3795	--	--
acquire	1584	6.36	1.3211	--	4255	3307	--
april	1585	6.36	1.5221	1643	940	221	4585
architect	1586	6.36	1.1386	--	--	2896	--
broadway	1587	6.36	1.3516	--	--	824	4552
calm	1588	6.36	1.6005	2470	3842	--	1533
climbed	1589	6.36	1.3962	--	--	--	3962
colleagues	1590	6.36	1.5748	--	3669	2035	--
curious	1591	6.36	1.2739	1519	3085	--	4209
definite	1592	6.36	1.4675	--	2639	--	--
democracy	1593	6.36	1.7233	--	2114	2042	--
deposit	1594	6.36	1.4813	--	4898	--	--
developed	1595	6.36	1.4813	--	663	1839	--
distinguished	1596	6.36	1.4251	--	2010	2565	--
dressed	1597	6.36	1.1205	2406	3534	--	1390
drink	1598	6.36	1.7700	628	2412	3982	568
employment	1599	6.36	1.7815	4164	1303	3103	--
farms	1600	6.36	1.5086	--	4581	4958	--
fashion	1601	6.36	1.8043	1415	2329	1307	2494
gravy	1602	6.36	1.7815	--	--	--	4880
guiding	1603	6.36	1.1021	--	--	--	4235
imagined	1604	6.36	1.4950	--	4640	--	--
innocent	1605	6.36	1.3815	3507	3924	4550	1708
instantly	1606	6.36	1.0645	4920	--	--	--
interest	1607	6.36	1.5354	1428	330	455	--
justified	1608	6.36	1.2081	--	3647	--	--
logical	1609	6.36	1.3962	--	2752	--	--
mail	1610	6.36	1.6874	718	2820	2109	3018
maintained	1611	6.36	1.4394	--	1948	3927	--
mario	1612	6.36	1.4394	3222	--	3687	--
mobile	1613	6.36	1.2081	1185	4989	4832	--
mp3	1614	6.36	1.5086	--	--	--	--
obtained	1615	6.36	1.2081	--	720	3433	--
original	1616	6.36	1.4394	1539	685	1168	2667
patience	1617	6.36	1.6630	4174	4943	--	2731
performed	1618	6.36	1.4675	--	1524	1601	--
please	1619	6.36	1.6753	184	1959	2122	203
prayed	1620	6.36	1.6630	--	--	--	3164
rain	1621	6.36	1.9141	335	2469	2758	299
rational	1622	6.36	1.4107	--	2807	--	--
relation	1623	6.36	1.1563	--	826	--	--
rings	1624	6.36	1.6995	4161	--	--	1544
rise	1625	6.36	1.5618	2048	965	1405	646
rudolph	1626	6.36	1.6132	--	--	4020	--
teacher	1627	6.36	1.5354	930	1248	1158	2635
technologies	1628	6.36	1.6874	--	--	3637	--
value	1629	6.36	1.2415	1906	281	1056	--
vegas	1630	6.36	1.7930	1300	--	3817	3535
volunteer	1631	6.36	1.3815	--	--	2913	--
wifi	1632	6.36	1.5221	2863	--	--	--
revealed	1633	6.35	1.5087	--	2317	--	4954
branches	1634	6.35	1.1998	--	2387	--	--
existed	1635	6.35	1.4369	--	2837	--	--
spotlight	1636	6.35	1.3401	--	--	--	4604
bread	1637	6.34	1.7567	1777	2723	--	1770
castle	1638	6.34	1.7096	4130	3066	4827	3177
cheddar	1639	6.34	1.7096	--	--	--	4993
clouds	1640	6.34	1.9755	2436	4009	--	915
clubs	1641	6.34	1.4654	--	--	3111	3324
colleges	1642	6.34	1.2715	--	4147	3040	--
completely	1643	6.34	1.3032	1353	1172	2745	2314
connected	1644	6.34	0.9817	4591	1523	4893	4513
december	1645	6.34	1.8473	1586	1137	497	2998
dew	1646	6.34	1.4086	--	--	--	4100
employ	1647	6.34	1.4230	--	4036	--	--
exists	1648	6.34	1.3494	--	2031	--	--
expedition	1649	6.34	1.2224	--	3367	--	--
experience	1650	6.34	1.2056	1151	392	1094	3387
farmers	1651	6.34	1.1886	--	2556	3374	--
firefox	1652	6.34	1.2715	3523	--	--	--
football	1653	6.34	2.0062	813	--	277	4789
grant	1654	6.34	1.7215	3878	1849	1901	4689
hiring	1655	6.34	1.8026	3904	--	4354	--
hollywood	1656	6.34	1.7215	2138	--	2089	1870
house	1657	6.34	1.6239	125	196	163	387
illustrated	1658	6.34	1.0806	--	2407	4090	--
images	1659	6.34	1.2224	3031	1962	2224	4193
jeans	1660	6.34	1.8910	2268	--	--	1871
largest	1661	6.34	1.3793	3840	2238	1029	--
linguistic	1662	6.34	1.3940	--	3951	--	--
lord	1663	6.34	1.8251	1070	431	3497	344
purchase	1664	6.34	1.0224	2513	2404	1899	--
received	1665	6.34	1.1537	2423	527	372	--
released	1666	6.34	1.5201	2072	3406	836	4140
saint	1667	6.34	1.8026	3041	2777	3301	2505
scientists	1668	6.34	1.4654	--	3591	2021	--
september	1669	6.34	1.4086	3572	1117	523	4055
soon	1670	6.34	0.8947	300	446	898	432
soul	1671	6.34	1.6734	1227	990	3275	218
soundtrack	1672	6.34	1.7096	3046	--	--	--
studio	1673	6.34	1.3644	1312	--	2374	3494
tickets	1674	6.34	1.2554	956	--	869	--
wave	1675	6.34	1.1537	2146	1854	3385	1226
continuity	1676	6.33	1.6252	--	4946	--	--
equilibrium	1677	6.33	1.5192	--	2800	--	--
activity	1678	6.32	0.9988	2912	591	2581	--
agreement	1679	6.32	1.2196	3913	1126	696	--
amor	1680	6.32	1.6591	4019	--	--	538
arrival	1681	6.32	1.0774	--	2717	4727	--
arrive	1682	6.32	0.8437	3520	3952	4726	3425
asian	1683	6.32	1.4907	2389	3623	2952	--
bbq	1684	6.32	1.5576	2885	--	--	--
bedtime	1685	6.32	1.5964	4220	--	--	--
berry	1686	6.32	1.3768	3971	--	--	--
brunch	1687	6.32	1.2848	4322	--	--	--
commitment	1688	6.32	1.4348	--	3319	1873	--
date	1689	6.32	1.6092	897	908	952	1765
deal	1690	6.32	1.0774	707	880	510	839
democratic	1691	6.32	1.6591	--	1643	658	--
design	1692	6.32	1.1328	879	709	843	3395
designer	1693	6.32	1.6343	3048	--	1513	--
devotion	1694	6.32	2.0941	--	4576	4292	3212
experiences	1695	6.32	1.0774	--	1779	4900	--
fly	1696	6.32	1.3005	1254	3256	2922	310
foxy	1697	6.32	1.9424	--	--	--	4805
france	1698	6.32	1.3768	2829	683	1102	4763
handy	1699	6.32	1.1683	4953	--	--	--
importance	1700	6.32	1.1328	--	708	3392	--
important	1701	6.32	1.3316	1030	201	513	2781
jamaica	1702	6.32	1.7076	--	--	3760	--
jobs	1703	6.32	1.7431	1008	2642	970	--
june	1704	6.32	1.3915	3262	810	204	3434
kin	1705	6.32	1.5043	--	--	--	4482
lights	1706	6.32	1.4061	1355	3627	3804	523
mornings	1707	6.32	2.2264	4346	--	--	--
newspaper	1708	6.32	1.3468	4441	2787	1335	--
offering	1709	6.32	1.6468	3260	3369	1150	--
organic	1710	6.32	1.6343	2906	2525	--	--
parade	1711	6.32	1.9319	3027	--	3422	2965
pink	1712	6.32	1.2027	1196	--	--	1988
published	1713	6.32	1.3161	3187	714	732	--
reader	1714	6.32	1.1856	3100	1636	3059	--
remembered	1715	6.32	1.7893	3383	2504	1434	4676
resolve	1716	6.32	1.1683	--	--	3741	--
ring	1717	6.32	1.6835	1574	2262	3633	680
rofl	1718	6.32	1.8344	3499	--	--	--
selected	1719	6.32	1.1683	--	1557	3089	--
snow	1720	6.32	2.1801	189	2567	3156	894
streams	1721	6.32	1.5312	--	4738	--	--
sufficient	1722	6.32	1.2526	--	1052	--	--
sufficiently	1723	6.32	1.2196	--	2568	--	--
sure	1724	6.32	1.4907	216	715	823	322
universal	1725	6.32	1.4907	4122	1710	3657	4987
unlocked	1726	6.32	1.3768	4743	--	--	--
visitors	1727	6.32	1.6956	--	4515	2383	--
waters	1728	6.32	1.1507	--	2324	4203	2251
women's	1729	6.32	1.4348	--	2048	--	--
worship	1730	6.32	1.4769	3591	2506	--	2986
writers	1731	6.32	1.2688	4148	1694	1769	--
assembled	1732	6.31	1.3862	--	4532	--	--
chickens	1733	6.31	1.4166	--	--	--	4983
wheat	1734	6.31	1.3862	--	3532	--	--
connections	1735	6.31	1.2111	--	3650	--	--
scent	1736	6.31	1.2451	--	--	--	3852
volumes	1737	6.31	1.2943	--	3189	--	--
whistle	1738	6.31	1.4024	--	--	--	2409
absolutely	1739	6.30	1.4178	1275	2691	3594	4543
atmosphere	1740	6.30	1.1995	--	2438	3706	4119
belongs	1741	6.30	1.1473	--	3716	--	2456
bought	1742	6.30	1.2330	648	2805	1402	1107
chess	1743	6.30	1.5682	--	--	3859	--
christian	1744	6.30	1.6444	2110	734	1140	4121
clear	1745	6.30	1.1294	1421	470	766	589
clearer	1746	6.30	1.5419	--	--	--	4715
commonwealth	1747	6.30	1.3132	--	4562	--	--
conversations	1748	6.30	1.0546	4846	--	--	--
designed	1749	6.30	0.9530	3803	1433	1481	--
downloaded	1750	6.30	1.4604	3274	--	--	--
earrings	1751	6.30	1.5682	4732	--	--	--
engineer	1752	6.30	1.1824	4368	4357	2947	--
epic	1753	6.30	1.1824	1632	--	--	--
exercise	1754	6.30	1.6444	1656	1225	3036	--
expansion	1755	6.30	1.4880	--	2117	2902	--
feeding	1756	6.30	1.3132	4867	3831	--	3440
flowing	1757	6.30	1.3740	--	--	--	2514
headphones	1758	6.30	1.1824	4344	--	--	--
indians	1759	6.30	1.6933	--	1517	4263	--
joined	1760	6.30	1.0926	613	1965	1304	--
lipstick	1761	6.30	1.5286	--	--	--	4359
metropolitan	1762	6.30	1.6812	--	--	1292	--
mine	1763	6.30	1.3590	582	1774	4156	205
myself	1764	6.30	1.6690	372	833	2250	228
paint	1765	6.30	1.0738	1551	4312	3428	1379
painted	1766	6.30	0.9949	--	3358	4077	2131
plane	1767	6.30	1.6320	964	1891	2115	1834
produced	1768	6.30	1.1995	--	690	1006	--
protecting	1769	6.30	1.6067	--	--	4806	--
reasoning	1770	6.30	1.2495	--	3510	--	--
relations	1771	6.30	1.6067	--	662	1078	--
salvation	1772	6.30	1.9193	--	3721	--	2450
sciences	1773	6.30	1.3286	--	2371	3709	--
sense	1774	6.30	1.0351	1120	344	705	827
software	1775	6.30	1.4321	1347	2952	1605	--
suite	1776	6.30	1.5017	3890	--	3289	--
surplus	1777	6.30	1.4178	--	4588	4639	--
swing	1778	6.30	1.2657	3597	--	4567	1097
visited	1779	6.30	1.4178	--	2756	3339	--
cheeks	1780	6.29	1.5293	--	--	--	4453
observation	1781	6.29	1.3202	--	1977	--	--
calcium	1782	6.29	1.3844	--	3711	--	--
conceived	1783	6.29	1.6202	--	3776	--	--
rum	1784	6.29	2.0917	--	--	--	2842
amigo	1785	6.28	1.8956	--	--	--	4064
babes	1786	6.28	1.7501	4819	--	--	--
begin	1787	6.28	1.1256	1813	1249	866	874
breathe	1788	6.28	1.5258	2986	--	--	610
bridegroom's	1789	6.28	1.6418	--	--	--	--
buy	1790	6.28	1.3559	366	2165	779	652
community	1791	6.28	1.3856	1403	464	380	--
cooler	1792	6.28	1.3099	4671	--	--	--
country	1793	6.28	1.7148	901	223	313	870
disco	1794	6.28	1.7148	3608	--	--	1944
emerging	1795	6.28	0.9697	--	--	4805	--
england	1796	6.28	1.5258	2133	462	1316	4464
experts	1797	6.28	1.4434	4832	4449	1415	--
fairly	1798	6.28	1.1613	--	2138	4064	--
fix	1799	6.28	1.5258	1244	--	4935	1525
founded	1800	6.28	1.2461	--	2221	2163	--
globe	1801	6.28	1.4291	4321	--	--	--
honorary	1802	6.28	1.4988	--	--	4310	--
hoped	1803	6.28	1.1073	--	2899	2258	4037
introduced	1804	6.28	1.3559	--	1328	2421	--
lead	1805	6.28	1.4574	1406	757	528	631
listening	1806	6.28	1.4434	312	3753	4718	1460
lots	1807	6.28	1.4291	567	--	3263	1673
market	1808	6.28	1.6041	546	566	233	4460
monkey	1809	6.28	1.7148	3140	--	--	1777
olympic	1810	6.28	1.5654	2775	--	2200	--
pioneer	1811	6.28	1.5258	--	--	4638	--
plaza	1812	6.28	1.0309	--	--	1948	--
professionals	1813	6.28	1.4003	--	--	4451	--
reflect	1814	6.28	1.0887	--	2751	908	--
remembering	1815	6.28	1.2623	4962	--	--	3610
reputation	1816	6.28	1.3708	--	3144	3138	3988
sentimental	1817	6.28	1.6665	--	--	--	4030
skype	1818	6.28	1.4574	2897	--	--	--
students	1819	6.28	1.8299	1534	552	425	--
sweden	1820	6.28	1.5124	--	--	4145	--
technological	1821	6.28	1.4003	--	4047	--	--
themes	1822	6.28	1.2461	--	4625	--	--
thinking	1823	6.28	1.2943	406	955	1622	451
tips	1824	6.28	1.5784	979	--	--	4092
vehicles	1825	6.28	1.4988	--	--	2801	--
village	1826	6.28	1.1256	2073	1109	785	4738
virginia	1827	6.28	1.4291	3943	2099	1151	--
website	1828	6.28	1.1613	737	--	--	--
white	1829	6.28	1.5391	290	312	263	411
wines	1830	6.28	2.3737	--	--	3316	--
reasonably	1831	6.27	1.3643	--	4852	--	--
uptown	1832	6.27	1.1982	--	--	--	2673
aims	1833	6.27	1.2209	--	4235	--	--
observe	1834	6.27	1.3659	--	2684	--	--
regards	1835	6.27	1.3350	--	3929	--	--
allows	1836	6.26	1.1920	4657	2440	3048	--
appropriate	1837	6.26	1.2423	--	1099	2819	--
australian	1838	6.26	1.2257	3514	4016	4205	--
blackberry	1839	6.26	1.6389	1553	--	--	--
breathing	1840	6.26	1.2257	4699	4554	--	1461
camp	1841	6.26	1.5361	2118	1702	1747	4229
cars	1842	6.26	1.6880	1684	3500	1241	1088
considerable	1843	6.26	1.0264	--	971	4222	--
costume	1844	6.26	1.7591	3896	--	--	--
degree	1845	6.26	1.5884	3369	679	810	3769
develop	1846	6.26	1.0461	--	1236	1967	--
egypt	1847	6.26	1.1572	--	2570	4464	--
events	1848	6.26	1.4682	1947	832	1219	--
flag	1849	6.26	1.3063	2806	4250	4275	2446
gave	1850	6.26	1.2906	715	465	597	427
gods	1851	6.26	1.9146	3795	2557	--	1746
gr8	1852	6.26	1.7591	--	--	--	--
hotels	1853	6.26	1.4820	2915	--	3076	--
human	1854	6.26	1.6389	1207	218	602	889
indian	1855	6.26	1.7706	1951	775	1724	3191
leap	1856	6.26	1.2906	--	--	--	4344
lifetime	1857	6.26	1.6264	3702	--	3898	1539
magnetic	1858	6.26	1.2906	--	2898	--	--
mirror	1859	6.26	1.1031	3207	3768	4750	988
mmmm	1860	6.26	1.5624	2537	--	--	3538
occasion	1861	6.26	1.1747	--	1525	4888	--
produce	1862	6.26	1.1214	4838	834	1828	--
prominent	1863	6.26	1.1031	--	2748	2829	--
promises	1864	6.26	1.5493	--	4910	4086	1456
proved	1865	6.26	1.9358	--	1465	3140	--
raising	1866	6.26	1.2257	4555	3241	2432	4972
school	1867	6.26	1.8824	232	227	112	685
shirt	1868	6.26	1.3372	1367	--	--	2022
spark	1869	6.26	1.6637	--	--	--	2026
surely	1870	6.26	1.2586	3392	2401	3169	1645
team	1871	6.26	1.4259	499	1870	349	1631
travelers	1872	6.26	1.5624	--	--	4158	--
upcoming	1873	6.26	1.0264	2940	--	--	--
us	1874	6.26	1.7591	130	96	136	121
valley	1875	6.26	1.1572	2317	1674	1371	1801
vintage	1876	6.26	1.3372	3063	--	--	--
proteins	1877	6.25	1.2800	--	3520	--	--
almighty	1878	6.24	2.0466	--	--	--	4541
horizon	1879	6.24	1.3155	--	--	--	2703
insight	1880	6.24	1.5749	--	4228	--	--
ooooh	1881	6.24	1.9422	--	--	--	2391
poetic	1882	6.24	1.7973	--	4872	--	--
spirits	1883	6.24	1.7973	--	2978	--	2554
aboard	1884	6.24	1.3786	--	--	4353	4432
acknowledge	1885	6.24	1.3180	--	4711	3977	--
actors	1886	6.24	1.2048	--	4019	3109	--
advances	1887	6.24	1.3486	--	4310	--	--
aid	1888	6.24	1.3637	3129	1192	1095	--
answer	1889	6.24	1.5722	511	748	1533	756
athletes	1890	6.24	1.3786	--	--	4093	--
bowling	1891	6.24	1.5059	3180	--	--	--
boy	1892	6.24	1.2867	265	1089	1711	194
built	1893	6.24	1.1877	2637	907	1179	1319
choice	1894	6.24	1.3180	1182	1064	1001	1182
constitution	1895	6.24	1.3486	--	1223	2849	--
conversation	1896	6.24	1.4507	2064	2034	3367	2162
cowboy	1897	6.24	1.4078	--	--	--	2036
day	1898	6.24	1.3637	50	132	126	85
deliver	1899	6.24	1.0214	4132	4435	3865	2799
developments	1900	6.24	1.0984	--	3205	4848	--
distinctive	1901	6.24	1.3024	--	4867	--	--
dvds	1902	6.24	1.4507	4804	--	--	--
edison	1903	6.24	1.1350	--	--	4417	--
eighteen	1904	6.24	1.4647	--	4202	--	4632
enterprise	1905	6.24	1.2382	--	2513	4620	--
eyes	1906	6.24	1.0984	610	433	2003	117
flying	1907	6.24	1.6483	1823	3680	3407	1084
grad	1908	6.24	1.2867	4447	--	--	--
grammy	1909	6.24	1.3786	4302	--	--	--
grill	1910	6.24	1.6971	3636	--	--	2772
halloween	1911	6.24	2.0057	2125	--	--	4762
holland	1912	6.24	1.3024	--	4378	4058	--
jelly	1913	6.24	1.3180	3322	--	--	4544
jingle	1914	6.24	1.7792	--	--	--	3813
legitimate	1915	6.24	1.6107	--	4290	4725	--
making	1916	6.24	1.1877	302	357	456	515
more	1917	6.24	0.9596	68	42	47	82
options	1918	6.24	0.9381	3201	3574	2279	--
possible	1919	6.24	1.5980	1114	233	706	3359
practical	1920	6.24	1.2867	--	1147	2703	--
proceeds	1921	6.24	1.1168	--	4359	4214	--
proposed	1922	6.24	1.6971	--	1253	1041	--
provides	1923	6.24	1.4647	--	1300	2142	--
queen	1924	6.24	1.7907	1146	1682	2714	882
revolutionary	1925	6.24	1.8578	--	2612	--	--
rises	1926	6.24	1.2545	--	4654	--	3946
samsung	1927	6.24	1.2048	4794	--	--	--
self	1928	6.24	1.2382	1104	320	--	1102
show	1929	6.24	1.4923	167	422	283	186
sooner	1930	6.24	1.3933	4501	4540	--	2710
speed	1931	6.24	1.4786	1902	1533	2459	1391
strategy	1932	6.24	1.2382	3116	1866	1795	--
tale	1933	6.24	1.1350	--	3545	3809	2142
tip	1934	6.24	1.0412	1909	4232	--	1947
updating	1935	6.24	1.0606	3810	--	--	--
vip	1936	6.24	1.4507	3539	--	--	4327
websites	1937	6.24	1.4923	3365	--	--	--
worlds	1938	6.24	1.5592	4561	--	--	2111
writing	1939	6.24	1.6483	683	717	1134	2157
xbox	1940	6.24	1.7445	1325	--	--	--
you	1941	6.24	1.5460	9	34	51	3
yours	1942	6.24	1.3786	1202	3824	--	645
yourself	1943	6.24	1.5059	663	1759	4074	337
collective	1944	6.23	1.3707	--	2795	--	--
embrace	1945	6.22	1.8959	--	--	--	1711
produces	1946	6.22	1.3427	--	2953	--	--
meanings	1947	6.22	1.3295	--	4645	--	--
accompanied	1948	6.22	1.1119	--	2215	3778	--
advice	1949	6.22	1.5022	1531	2104	2380	2221
all	1950	6.22	1.4039	33	36	50	16
answered	1951	6.22	1.3445	4371	1856	2674	4830
architectural	1952	6.22	1.1301	--	--	4183	--
asia	1953	6.22	1.9513	4551	2130	2292	--
authors	1954	6.22	1.6817	--	1923	3704	--
avid	1955	6.22	1.1480	--	--	4993	--
batman	1956	6.22	1.5945	4410	--	--	--
big	1957	6.22	1.5022	173	853	350	198
breast	1958	6.22	1.4469	2534	2938	3705	4212
bro	1959	6.22	1.2982	920	--	--	4307
build	1960	6.22	1.0746	1416	1925	1233	1105
chef	1961	6.22	1.8327	2917	--	3969	--
clowns	1962	6.22	1.8438	--	--	--	3570
contacts	1963	6.22	1.2002	4303	4931	--	--
contributions	1964	6.22	1.5556	--	3104	580	--
cotton	1965	6.22	1.2824	--	2422	--	3207
cowboys	1966	6.22	1.6695	3283	--	--	4746
decent	1967	6.22	1.7058	2350	--	--	--
designs	1968	6.22	1.6573	3881	3744	4321	--
downloading	1969	6.22	1.3596	3510	--	--	--
environment	1970	6.22	1.7177	4461	1018	1962	--
evolution	1971	6.22	1.6073	--	2125	4482	--
farm	1972	6.22	1.5817	2022	1644	1834	3132
finishing	1973	6.22	1.6573	2382	--	--	--
fit	1974	6.22	1.5158	1349	1669	3075	1139
foundations	1975	6.22	1.1657	--	4233	--	--
full	1976	6.22	1.2171	394	366	671	440
guys	1977	6.22	1.4184	308	--	2188	1133
instrument	1978	6.22	1.2337	--	2169	--	--
join	1979	6.22	1.5556	631	2310	1743	1436
karma	1980	6.22	1.7296	4925	--	--	4539
knight	1981	6.22	1.4609	3210	--	--	4857
lives	1982	6.22	1.1480	1314	968	408	582
logic	1983	6.22	1.4748	--	2402	--	--
milk	1984	6.22	1.9303	966	2044	4449	2591
most	1985	6.22	1.5556	240	78	93	556
neon	1986	6.22	1.2337	--	--	--	2755
night	1987	6.22	1.2982	93	406	308	87
package	1988	6.22	1.4748	2592	--	2476	--
participation	1989	6.22	1.1480	--	2248	4560	--
penny	1990	6.22	1.7058	--	--	--	3116
pregnant	1991	6.22	2.0829	2638	--	--	--
properly	1992	6.22	1.0554	3987	2110	4577	--
quest	1993	6.22	1.4609	--	--	--	3647
restoration	1994	6.22	1.3445	--	4258	4622	--
seventeen	1995	6.22	1.5425	--	--	--	3397
social	1996	6.22	1.0359	271	162	651	3503
styles	1997	6.22	1.0160	--	--	3818	2721
[truncated: 8,225 more rows]
